# Supplementary material for: The novel long noncoding RNA u50535 promotes colorectal cancer growth and metastasis by regulating CCL20
Source: Cell Death Dis. 2018 Jul 3;9(7):751. doi: 10.1038/s41419-018-0771-y (PMC6030363; doi:10.1038/s41419-018-0771-y)
Supplement: Supplementary file 2 — Supplementary-TableS1 [file 41419_2018_771_MOESM2_ESM.xlsx]

## Sheet: 工作表1
Supplementary Table S1 The list of primers and siRNA sequence.
GENE	Forward primer	Reverse primer
1.human qRT-PCR
u50535	CACCTTGGGCAAGTTTTGCT	ATGGCACAGTGCTCAACACA
GAPDH	GACAGTCAGCCGCATCTTCTT	AATCCGTTGACTCCGACCTTC
N4BP2L2	GTCCTCCATTAGTATCCG	TGTCCTCCTCTGTCATTT
N-Cadherin	TAATGCTACTTTCCTTGCTTCTGAC	CAGCGTTCCTGTTCCACTCATA
E-Cadherin	CGAGAGCTACACGTTCACGG	GGGTGTCGAGGGAAAAATAGG
Snail	GCCTGGGTGCCCTCAAGAT	AAGGGCTTCTCGCCAGTGTG
Twist	CGCCACAGCCCGCAGACTTCTT	AGGACCTGGTAGAGGAAGTCGAT
Vimentin	CCTGAACCTGAGGGAAACTAATC	GTGGGTATCAACCAGAGGGAGT
ZEB1	AGCAGTGAAAGAGAAGGGAATGC	GGTCCTCTTCAGGTGCCTCAG
Claudin	CCTCCTGGGAGTGATAGCAAT	GGCAACTAAAATAGCCAGACCT
FN	CGGTGGCTGTCAGTCAAAG	AAACCTCGGCTTCCTCCATAA
Zo1	ACCAGTAAGTCGTCCTGATCC	TCGGCCAAATCTTCTCACTCC
β- Catenin	CATCTACACAGTTTGATGCTGCT	GCAGTTTTGTCAGTTCAGGGA
Slug	TGTGACAAGGAATATGTGAGCC	TGAGCCCTCAGATTTGACCTG
NOTCH2	CCTTCCACTGTGAGTGTCTGA	AGGTAGCATCATTCTGGCAGG
NUMBL	TGGTGGACGACAAAACCAAGG	ACGACAGATATAGGAGAAAGCCT
TGFb1	TACAGCACGGTATGCAAGCC	GCAACCGATCTAGCTCACAGAG
SMAD4	CTCATGTGATCTATGCCCGTC	AGGTGATACAACTCGTTCGTAGT
JAG1	GTCCATGCAGAACGTGAACG	GCGGGACTGATACTCCTTGA
HES1	TCAACACGACACCGGATAAAC	GCCGCGAGCTATCTTTCTTCA
Akt1	TGAAGGTGCCATCATTCTTG	ATGAGCGACGTGGCTATTGT
NFKBIA	ACCTGGTGTCACTCCTGTTGA	CTGCTGCTGTATCCGGGTG
CDKN1A	GTGAAAACAGAGCGAGAGAGATG	CAGGGGTACAGTGCTAAAGGC
CCNT1	ACAACAAACGGTGGTATTTCACT	CCTGCTGGCGATAAGAAAGTT
MYC	GGATTCCCGCCTCAGAATAAC	GTGGGTGTGGGTTGTTCAGG
TNFSF15	TACTCCCAGGTCACATTCCGT	GGGTAGCTGTCTGTTACCTTGG
RHOG	AGCAAGAGGTATTTTCTGCTGTG	GGGCATCAAGCTGTGTCTCC
RHOA	GGAAAGCAGGTAGAGTTGGCT	GGCTGTCGATGGAAAAACACAT
CXCL2	GCTTCCTCCTTCCTTCTGGT	GGGCAGAAAGCTTGTCTCAA
CCL20	CGTGTGAAGCCCACAATAAA	GTGCTGCTACTCCACCTCTG
CCR6	GCAGCGGTAGCAGGAAAGTA	GGAGTCATCAGATTGTGGGG
ERK	GCCGATTACCAGACAAGCA	ACGATGGCGATGACAACC
2.RACE primers
3'RACE	CACCTTGGGCAAGTTTTGCTCTCTG
5'RACE	CCTTGGGTCATCTCATTTGATTCCC
3.Sequences for siRNAs purchased from Ribo Bio,China
u50535si#1	5‘ GUGCCAUGUUCAUACCAUU dTdT 3‘	3‘ dTdT CACGGUACAAGUAUGGUAA 5‘
u50535si#2	5‘ GGAGUGAGGUCUCACAAAC dTdT 3‘	3‘ dTdT CCUCACUCCAGAGUGUUUG 5‘
u50535si#3	5‘ CCAACAAGUACCAUUCGUA dTdT 3‘	3‘ dTdT GGUUGUUCAUGGUAAGCAU 5‘
4.PCDH-u50535 by InFusion method
PCDH-u50535	AGATTCTAGAGCTAGCAGATGTCTTATGGTGAAATTG	AGATCCTTCGCGGCCGCTTGAGACAGGGTCTCAATC
5.CRISPR/Cas9 for u50535 by dual-sgRNA
dual-sgRNA1	CTCAAGTGACTGGTCCACCC
dual-sgRNA2	GATACCCAGGTTATCTAGGC
6.Luciferase for u50535 interact with CCL20promoter
CCL20promoter	AACCTATTTGGGTCTAGTGGAGA	CAGTTCTTTGGGAGTGCTGTTAT
PGL4-CCL20promoter	CGGGGTACCAACCTATTTGGGTCTAGTGGAGA	CCCAAGCTTCAGTTCTTTGGGAGTGCTGTTAT
7.Luciferase for site mutation of u50535 interact with miR200/ZEB1
u5-miR200	CGGGGTACCTCACAAACATGGGCTGTC	AGGGGGCCCTAGAAAGCAATGGCACGA
u5-miR200mut	GCGATTTTCATATATAAAAATCTTGTGC	CTGTAAATTGTGAATCATAATACGAATG
psiCHECK2-ZEB1-3'UTR	CCTGTATGCTGTGATTCCTGTTCAC	ATATCTGTTGTCCCAACTTATGCCA
8.CHIRP probes with 3'Biotin TEG
U5-p1	GTATTCAGTTGGTATCCTTT
U5-p2	AGCACTTGTCAGTGATTACA
U5-p3	GCCCTTAGCAGAATCTAAAT
U5-p4	TTCTAACACTGAGTCCAACT
U5-p5	CTTGGGTCATCTCATTTGAT
U5-p6	ACAGTTCTAACACCAATTCA
U5-p7	TGTACTGCTTTCTTTACACT
U5-p8	TTCTCTAGTGTCTTTTCTCT
U5-p9	TCTTCTCTACAAAATCCTCA
U5-p10	CTCTTTTATCCAGTTTCCAA
U5-p11	ATTTCCACTACTTTATTCAC
U5-p12	GTACTTGTTGGTACTACATA
U5-p13	TTTTATTGCTAGTTTGAGCT
U5-p14	CCAACACCAGTTCACTCAAA
U5-p15	CCAATCAGCTCAACTCTGAT
LacZ	CCAGTGAATCCGTAATCATG
9. CHIRP CCL20 promoter region primers
	Forward primer	Reverse primer
ccl20p1（1-104）	ACCTATTTGGGTCTAGTGGA	TAGTCAGCACAGCAAATGTC
ccl20p2（105-215）	GCTACTGCTGATAGGTTTTC	GCAGTTCAGAAAATAATCCT
ccl20p3（216-316）	AATATTGATTAAAGCCATGT	AAAATATCAGCCTTTAAGTA
ccl20p4（317-419）	CCACTCTAACTGCGGACAGT	CATGGTTGAGGTTCAGCTGT
ccl20p5（420-522）	TGATGGTAAATGTGTAGCAG	ACTCCTATTGTTACACCCTA
ccl20p6（523-613）	TCTGGAATGTTCCTGTGTGG	TTTCATCCAGTTTTAACTTA
ccl20p7（614-712）	GTCTTTTCTGGGTCACAGGG	TCAGGGTGGGGGACAGGAAG
ccl20p8（713-805）	CCTTCGCACCTTCCCAATAT	TCCCCATTGATCAACTGGCC
ccl20p9（806-908）	AAACCCCATGTGGCAACACG	AGTTCTTTGGGAGTGCTGTT
