# Supplementary material for: The novel long noncoding RNA u50535 promotes colorectal cancer growth and metastasis by regulating CCL20
Source: Cell Death Dis. 2018 Jul 3;9(7):751. doi: 10.1038/s41419-018-0771-y (PMC6030363; doi:10.1038/s41419-018-0771-y)
Supplement: Supplementary file 3 — Supplementary-TableS2 [file 41419_2018_771_MOESM3_ESM.xlsx]

## Sheet: 工作表1
Supplementary Table S2: RNAseq mRNAs increased abundance (≥1.5-fold) in u50535-knockdown
Track_id	Gene_Name	Locus	Strand	Gene_Type	log2(fold_change)	Fold_Change	‘-log10p	p_value	q_value	Dsi_FPKM	Dsc_FPKM	siNC-1	siNC-2	siNC-3	si-U5-1	si-U5-2	si-U5-3
ENSG00000165732.12_1	DDX21	chr10:70715884-70744829	+	protein_coding	-1.24512	0.421871	1.73822	0.0182719	0.220878	5.30437	6.5495	59.8208	122.961	108.005	35.4594	41.8961	38.4545
ENSG00000166135.13_1	HIF1AN	chr10:102288829-102319755	+	protein_coding	-1.28874	0.409309	3.78195	0.000165216	0.0456277	1.88404	3.17277	8.10338	7.9699	7.9807	3.1957	2.53208	2.39328
ENSG00000139292.12_2	LGR5	chr12:71833550-71980090	+	protein_coding	-0.643226	0.64028	3.18625	0.000651251	0.0645285	3.05496	3.69819	12.9908	11.0155	12.008	7.11876	7.53714	7.28138
ENSG00000152104.11_2	PTPN14	chr1:214522039-214725792	-	protein_coding	-0.82068	0.566175	1.47911	0.0331811	0.280831	2.25241	3.07309	7.91937	6.85917	7.50295	4.64472	2.36186	4.70045
ENSG00000165105.9_1	RASEF	chr9:85594500-85678092	-	protein_coding	-1.08536	0.471274	4.15926	6.93006e-05	0.0391096	2.70545	3.79081	13.2524	12.6442	12.6335	5.31319	5.20479	6.0842
ENSG00000160182.2_1	TFF1	chr21:43782391-43786703	-	protein_coding	-0.600738	0.659417	1.7616	0.0173142	0.216094	2.55973	3.16046	8.58289	8.92171	6.51796	5.64776	4.64663	4.46006
ENSG00000141646.13_2	SMAD4	chr18:48554764-48611415	+	protein_coding	-0.614693	0.653069	1.56987	0.0269232	0.255083	2.02099	2.63569	5.80731	4.88099	4.99565	3.67558	2.22443	3.43456
ENSG00000166710.17_1	B2M	chr15:45003675-45011075	+	protein_coding	-1.1596	0.447637	3.63977	0.00022921	0.0479328	2.962	4.1216	16.2623	17.5608	15.462	6.74323	6.12625	7.57376
ENSG00000115009.11_1	CCL20	chr2:228678558-228682280	+	protein_coding	-1.02236	0.492311	1.95634	0.0110575	0.180174	2.37463	3.39698	11.1019	10.7863	7.19504	4.57718	3.2844	4.83708
ENSG00000003137.8_1	CYP26B1	chr2:72356367-72375167	-	protein_coding	-0.897172	0.536938	1.7472	0.0178977	0.219163	1.74507	2.64224	4.88132	4.75569	6.18803	3.24094	1.58077	2.44147
ENSG00000114315.3_1	HES1	chr3:193853934-193856521	+	protein_coding	-0.823434	0.565095	2.05745	0.00876097	0.163959	4.43407	5.25751	29.4825	42.897	40.8329	21.1717	21.546	19.2069
ENSG00000106004.4_2	HOXA5	chr7:27180671-27183287	-	protein_coding	-0.58616	0.666114	2.89029	0.00128738	0.0784519	3.51469	4.10084	16.16	15.6248	16.7076	11.5486	9.80793	10.0088
ENSG00000137033.11_1	IL33	chr9:6215786-6257983	+	protein_coding	-0.805122	0.572314	1.88902	0.0129117	0.194084	3.56575	4.37087	20.109	21.0015	18.0709	12.1727	8.25686	12.6162
ENSG00000134352.19_1	IL6ST	chr5:55230923-55290821	-	protein_coding	-1.26317	0.416628	2.45319	0.00352216	0.114918	3.70015	4.96332	28.8854	31.9897	29.7955	9.17061	12.1152	15.4608
ENSG00000101384.11_1	JAG1	chr20:10618332-10654755	-	protein_coding	-0.621676	0.649916	2.70429	0.00197566	0.0941692	3.94783	4.56951	21.948	22.0789	24.2764	13.6788	16.0901	13.6491
ENSG00000085449.14_2	WDFY1	chr2:224720433-224810104	-	protein_coding	-1.08844	0.470269	1.47488	0.0335062	0.28095	2.70528	3.79373	12.8602	12.5261	13.2276	7.24595	3.06211	7.28173
ENSG00000116641.17_2	DOCK7	chr1:62919969-63154039	-	protein_coding	-0.815607	0.568169	5.06765	8.55763e-06	0.02433	1.07891	1.89451	2.68901	2.75705	2.70817	1.17934	1.11798	1.04222
ENSG00000164292.12_2	RHOBTB3	chr5:95049226-95160087	+	protein_coding	-1.06644	0.477495	3.90358	0.00012486	0.0405172	5.04159	6.10803	71.05	67.4718	65.5205	32.9642	29.1666	33.8707
ENSG00000138764.13_2	CCNG2	chr4:78078304-78354542	+	protein_coding	-0.704194	0.613785	2.83683	0.00145603	0.0839966	1.72018	2.42437	4.72437	4.15524	4.2414	2.35441	1.98048	2.57743
ENSG00000133740.10_1	E2F5	chr8:86089460-86129387	+	protein_coding	-0.724376	0.605259	2.51476	0.00305658	0.112491	1.40922	2.1336	2.89007	3.73085	3.59131	1.92841	1.56429	1.49492
ENSG00000125266.6_2	EFNB2	chr13:107142079-107187462	-	protein_coding	-0.660357	0.632722	3.8611	0.00013769	0.0415632	4.15592	4.81627	28.7711	26.9501	25.875	16.4599	16.8613	17.164
ENSG00000204386.10_1	NEU1	chr6:31825436-31830683	-	protein_coding	-0.765695	0.58817	2.56884	0.00269872	0.105829	2.10763	2.87333	6.52114	6.04663	6.42345	3.12912	4.01078	2.86916
ENSG00000150593.16_2	PDCD4	chr10:112631553-112659764	+	protein_coding	-0.614189	0.653297	1.55422	0.027911	0.260424	3.55077	4.16496	17.548	16.7694	16.5132	10.4811	8.54262	13.6899
ENSG00000005020.12_2	SKAP2	chr7:26706681-27034858	-	protein_coding	-0.926609	0.526093	2.98667	0.00103116	0.0741812	2.75929	3.68589	12.7299	12.0025	10.9398	5.80626	5.05264	6.53406
ENSG00000166900.15_2	STX3	chr11:59522532-59573355	+	protein_coding	-0.87431	0.545515	2.36861	0.00427949	0.12302	3.60135	4.47566	19.2416	22.2257	22.4266	10.237	13.5859	9.90822
ENSG00000169136.9_2	ATF5	chr19:50431959-50437192	+	protein_coding	-1.29543	0.407416	2.6571	0.0022024	0.0979433	1.10863	2.40406	4.05125	4.81074	4.05183	1.20607	1.62051	0.734558
ENSG00000101974.14_1	ATP11C	chrX:138808505-139027435	-	protein_coding	-0.745305	0.596542	4.52203	3.00583e-05	0.0297188	1.49644	2.24175	3.84606	3.50832	3.84282	1.84681	1.82205	1.79577
ENSG00000183044.11_2	ABAT	chr16:8768422-8878432	+	protein_coding	-0.709576	0.6115	3.15793	0.000695143	0.0663652	2.47213	3.18171	8.70175	8.05779	7.50154	4.93239	4.26192	4.47249
ENSG00000163686.14_2	ABHD6	chr3:58223233-58281420	+	protein_coding	-0.691985	0.619001	1.66389	0.0216823	0.234336	1.98045	2.67243	4.60733	4.74586	7.04146	2.71996	3.45608	2.70706
ENSG00000214871.3	AC005082.1	chr7:23210760-23234503	+	protein_coding	-0.626745	0.647636	1.76896	0.0170232	0.214518	0.126774	0.753519	0.508271	1.06329	0.539772	0.132618	0	0.149225
ENSG00000121989.14_1	ACVR2A	chr2:148602086-148688395	+	protein_coding	-0.628979	0.646634	1.53381	0.0292543	0.264135	1.55459	2.18357	3.77311	3.70261	3.17654	2.53362	2.09202	1.31991
ENSG00000152990.13_1	ADGRA3	chr4:22346694-22517677	-	protein_coding	-0.658952	0.633338	1.44825	0.0356243	0.288292	2.55822	3.21717	5.95623	9.82015	9.68522	5.07892	4.91501	4.6822
ENSG00000224420.3_2	ADM5	chr19:50191921-50193832	+	protein_coding	-1.55857	0.339486	3.61973	0.000240033	0.0479328	1.06395	2.62252	4.78404	5.1447	5.57119	1.27508	1.24801	0.786691
ENSG00000162704.15_2	ARPC5	chr1:183589981-183604892	-	protein_coding	-0.744867	0.596723	3.05448	0.000882105	0.0738692	3.10037	3.84523	14.1105	13.1334	12.9017	6.98811	7.3182	8.49369
ENSG00000163399.15_1	ATP1A1	chr1:116915290-116952883	+	protein_coding	-1.58151	0.334132	4.38895	4.08364e-05	0.0309128	4.81556	6.39707	85.9306	75.6521	88.8318	26.3496	28.824	26.3757
ENSG00000143882.10_2	ATP6V1C2	chr2:10861775-10925236	+	protein_coding	-0.588062	0.665236	1.85657	0.0139134	0.19868	2.14828	2.73634	5.24326	5.49189	6.30091	3.48214	4.10995	2.80351
ENSG00000169255.13_1	B3GALNT1	chr3:160801671-160823172	-	protein_coding	-0.655565	0.634827	2.4003	0.00397836	0.120176	0.699063	1.35463	1.61161	1.61932	1.44485	0.590137	0.447788	0.858565
ENSG00000114439.18_2	BBX	chr3:107241783-107530171	+	protein_coding	-0.704508	0.613652	3.26783	0.000539723	0.0617282	2.45157	3.15608	7.89929	7.89372	7.94923	4.59854	3.98541	4.86428
ENSG00000075790.10_2	BCAP29	chr7:107220422-107269615	+	protein_coding	-0.661084	0.632403	3.37007	0.000426515	0.0547919	2.06058	2.72166	5.39971	5.9054	5.49466	3.31611	2.88367	3.33065
ENSG00000196072.11_1	BLOC1S2	chr10:102033037-102046469	-	protein_coding	-0.943443	0.519991	1.67296	0.0212345	0.231617	3.01992	3.96336	14.6374	16.2497	13.071	5.87197	10.3451	5.84493
ENSG00000154473.17_1	BUB3	chr10:124913793-124929983	+	protein_coding	-0.663486	0.631351	2.19691	0.00635461	0.142457	4.17475	4.83823	28.8112	27.4917	26.5588	16.8591	14.6853	20.0291
ENSG00000112578.9_1	BYSL	chr6:41888926-41900784	+	protein_coding	-0.98511	0.505187	2.0084	0.0098084	0.17112	2.74388	3.72899	12.9438	11.7334	12.1308	4.0804	6.12926	7.2991
ENSG00000181904.8_2	C5orf24	chr5:134181370-134195427	+	protein_coding	-0.653043	0.635937	1.47295	0.0336552	0.280986	3.12237	3.77542	12.792	13.6921	11.6716	8.49912	5.67086	9.42122
ENSG00000238227.7_2	C9orf69	chr9:139006427-139010709	-	protein_coding	-0.585714	0.66632	1.39967	0.0398409	0.305008	2.98752	3.57323	9.06497	11.3897	12.5232	5.67711	8.53457	6.83629
ENSG00000183741.11_1	CBX6	chr22:39257455-39268319	-	protein_coding	-0.833691	0.561092	3.3753	0.000421402	0.0547919	3.58273	4.41642	21.2325	19.6694	20.1889	10.4873	12.2161	10.3293
ENSG00000031691.6_1	CENPQ	chr6:49431091-49460820	+	protein_coding	-0.795402	0.576183	1.31037	0.0489357	0.332467	3.49421	4.28961	13.4603	22.8976	20.6457	11.7224	7.80356	11.7749
ENSG00000174799.10_1	CEP135	chr4:56815037-56899529	+	protein_coding	-0.616345	0.652321	3.2037	0.000625601	0.0636287	2.11717	2.73351	5.7507	5.4717	5.7335	3.63701	3.0172	3.38361
ENSG00000016391.10_2	CHDH	chr3:53846362-53880417	-	protein_coding	-0.759315	0.590777	1.98351	0.010387	0.177088	1.19719	1.9565	3.02699	2.52794	3.11523	1.12524	1.82216	1.00991
ENSG00000133048.12_1	CHI3L1	chr1:203148059-203155877	-	protein_coding	-0.689994	0.619857	6.20158	6.28669e-07	0.00816012	1.38333	2.07332	3.26422	3.16223	3.19985	1.5832	1.62023	1.62286
ENSG00000080822.16_2	CLDND1	chr3:98216756-98241910	-	protein_coding	-1.19326	0.437313	2.22173	0.00600163	0.139109	3.17982	4.37308	24.3578	15.725	19.98	8.57772	6.48411	9.38147
ENSG00000143320.8_1	CRABP2	chr1:156669398-156675608	-	protein_coding	-0.629499	0.646401	1.30159	0.0499357	0.334457	2.65012	3.27962	7.937	10.8299	7.66194	4.43249	6.99793	4.69267
ENSG00000272886.5_1	DCP1A	chr3:53317448-53381637	-	protein_coding	-0.649694	0.637415	2.36903	0.00427532	0.12302	3.03374	3.68343	12.2643	11.6167	11.6719	8.2161	7.37195	6.11811
ENSG00000127334.10_2	DYRK2	chr12:68042118-68059186	+	protein_coding	-1.35079	0.392078	1.35498	0.0441594	0.317359	0.910914	2.2617	4.24312	4.20195	3.04355	0.262086	0.516042	2.47406
ENSG00000132294.14_2	EFR3A	chr8:132916335-133025889	+	protein_coding	-0.711579	0.610652	3.74203	0.00018112	0.0479328	3.8753	4.58688	23.627	22.0845	23.4134	13.7483	12.8797	14.439
ENSG00000179387.9_2	ELMOD2	chr4:141445312-141474924	+	protein_coding	-0.897074	0.536975	1.65599	0.0220805	0.236548	2.2562	3.15328	8.18433	8.30384	7.24104	2.8086	5.61294	3.32906
ENSG00000170522.9_1	ELOVL6	chr4:110967002-111120355	-	protein_coding	-1.1287	0.457329	2.15206	0.00704593	0.150621	1.60965	2.73834	4.34397	6.743	6.18119	1.89781	2.72973	1.62972
ENSG00000128463.12_2	EMC4	chr15:34517200-34522357	+	protein_coding	-0.965006	0.512276	1.91597	0.0121348	0.188388	3.06837	4.03338	16.2739	16.703	13.3571	9.42932	7.73056	5.48215
ENSG00000142627.12_1	EPHA2	chr1:16450832-16482582	-	protein_coding	-0.808529	0.570964	2.17543	0.00667684	0.146856	4.62729	5.43582	41.3794	37.6471	48.518	20.0353	26.1123	25.4695
ENSG00000105722.9_2	ERF	chr19:42751724-42759309	-	protein_coding	-0.809542	0.570563	1.58829	0.0258051	0.249759	2.47761	3.28716	8.65557	9.69262	8.01024	3.0907	5.46946	5.52896
ENSG00000181104.6_1	F2R	chr5:76011868-76031606	+	protein_coding	-0.932525	0.52394	2.7471	0.00179021	0.0929478	2.08773	3.02025	6.81292	7.51571	7.02649	3.38808	2.62858	3.82386
ENSG00000169612.3_2	FAM103A1	chr15:83654959-83659809	+	protein_coding	-0.655695	0.634769	1.33036	0.0467344	0.326696	3.63221	4.28791	17.3699	21.0339	17.4149	13.6261	13.1261	8.22705
ENSG00000180488.14_2	FAM73A	chr1:78245309-78345224	+	protein_coding	-0.765437	0.588275	1.44317	0.036044	0.290143	1.7363	2.50173	3.99283	5.53351	4.56926	3.10269	2.63747	1.47835
ENSG00000176853.15_2	FAM91A1	chr8:124780696-124827692	+	protein_coding	-0.640974	0.64128	2.79633	0.00159836	0.0871711	3.75832	4.39929	21.877	19.3738	19.1598	12.8173	11.4801	13.3701
ENSG00000111790.13_1	FGFR1OP2	chr12:27091316-27119583	+	protein_coding	-0.589478	0.664583	1.74295	0.0180737	0.220878	2.04218	2.63166	5.75275	4.76754	5.1116	3.40216	2.41381	3.64909
ENSG00000166225.8_2	FRS2	chr12:69864129-69973569	+	protein_coding	-0.831197	0.562063	1.83337	0.0146767	0.204183	0.898814	1.73001	3.30345	1.96069	1.86514	0.930907	0.68688	0.990052
ENSG00000172380.5_1	GNG12	chr1:68167149-68299150	-	protein_coding	-0.999214	0.500272	2.46096	0.00345971	0.114918	4.05498	5.0542	34.9801	33.7955	28.2961	16.5478	12.8924	17.8372
ENSG00000125772.12_2	GPCPD1	chr20:5525050-5591672	-	protein_coding	-0.805065	0.572336	5.11099	7.74482e-06	0.02433	1.6958	2.50086	4.45851	4.77508	4.75271	2.24155	2.21091	2.26647
ENSG00000158055.15_1	GRHL3	chr1:24645812-24690972	+	protein_coding	-0.655658	0.634786	1.74239	0.0180971	0.220878	3.33983	3.99549	16.72	15.1392	13.1886	9.92868	10.4035	7.32848
ENSG00000179111.8_2	HES7	chr17:8023908-8027410	-	protein_coding	-0.61155	0.654493	3.27143	0.000535263	0.0617282	2.77351	3.38506	8.78588	10.0766	9.51975	6.12393	5.6254	5.77324
ENSG00000205581.10_1	HMGN1	chr21:40714241-40721573	-	protein_coding	-0.938164	0.521897	1.93571	0.0115955	0.184223	4.77558	5.71375	44.1323	49.2386	62.7533	29.4302	21.1406	29.499
ENSG00000198830.10_1	HMGN2	chr1:26798941-26802463	+	protein_coding	-1.7024	0.307274	3.57911	0.000263566	0.0495809	4.19074	5.89314	70.5486	53.7317	52.6041	17.9347	17.6165	16.2765
ENSG00000188293.5_1	IGFL1	chr19:46733009-46734500	+	protein_coding	-0.745672	0.59639	1.32158	0.0476893	0.329309	1.09949	1.84517	2.11417	2.88316	2.8355	0.646938	1.93304	1.03679
ENSG00000008517.16_2	IL32	chr16:3115298-3132193	+	protein_coding	-0.58694	0.665753	1.61131	0.024473	0.243791	2.80531	3.39225	10.0787	7.55439	11.2131	5.56489	6.63849	5.81096
ENSG00000066583.11_1	ISOC1	chr5:128430444-128449721	+	protein_coding	-1.24963	0.420557	1.50228	0.0314573	0.274038	3.46961	4.71924	23.5818	29.2215	23.6017	7.66391	17.5458	7.46077
ENSG00000164794.8_1	KCNV1	chr8:110975874-110988076	-	protein_coding	-0.926205	0.526241	1.30833	0.0491666	0.333255	1.91228	2.83848	6.11715	6.57314	5.78925	1.92923	2.07003	4.9301
ENSG00000205426.10_1	KRT81	chr12:52679697-52685318	-	protein_coding	-0.636164	0.643422	2.33843	0.00458746	0.126423	0.653381	1.28954	1.75813	1.28753	1.31523	0.688506	0.603695	0.436936
ENSG00000131981.15_1	LGALS3	chr14:55590828-55612131	+	protein_coding	-0.783748	0.580856	2.48728	0.00325626	0.114918	6.02514	6.80889	107.4	126.474	100.998	63.5539	58.4887	70.9265
ENSG00000189067.12_2	LITAF	chr16:11641578-11730237	-	protein_coding	-0.864132	0.549377	1.51218	0.0307479	0.27046	1.62772	2.49185	5.58146	5.7801	2.98849	2.46221	1.79166	2.05324
ENSG00000154359.12_1	LONRF1	chr8:12579403-12613582	-	protein_coding	-0.617634	0.651739	2.64992	0.00223911	0.0979433	1.84614	2.46377	4.13354	4.42953	5.02321	2.34477	2.61998	2.83845
ENSG00000165501.16_2	LRR1	chr14:50065415-50081390	+	protein_coding	-0.704722	0.613561	1.7393	0.0182263	0.220878	3.41361	4.11833	15.7063	18.3093	15.2396	10.3005	11.5413	7.53799
ENSG00000244355.7_2	LY6G6D	chr6:31683133-31685581	+	protein_coding	-0.613962	0.6534	2.68742	0.00205388	0.0952121	0.289784	0.903746	0.843599	1.06768	0.717967	0.24218	0.162714	0.264863
ENSG00000172469.15_2	MANEA	chr6:96025419-96057333	+	protein_coding	-1.072	0.47566	1.36457	0.0431943	0.314967	1.46258	2.53458	5.08758	5.42169	3.97577	3.05495	1.92718	0.763637
ENSG00000132031.12_1	MATN3	chr2:20191872-20212455	-	protein_coding	-0.616732	0.652147	2.45587	0.00350053	0.114918	0.466579	1.08331	1.12646	0.987484	1.25095	0.55028	0.273379	0.336579
ENSG00000164758.7_1	MED30	chr8:118532952-118552501	+	protein_coding	-1.08229	0.472278	2.31641	0.00482601	0.128628	1.89789	2.98018	6.31478	6.98173	7.41536	2.85472	3.55107	1.95023
ENSG00000162959.13_2	MEMO1	chr2:32090129-32236299	-	protein_coding	-0.748428	0.595252	1.52458	0.0298826	0.266582	2.79909	3.54752	11.5937	13.305	7.87333	6.03957	5.17995	6.74992
ENSG00000169519.20_2	METTL15	chr11:28129795-28548588	+	protein_coding	-0.912642	0.531211	1.55625	0.0277814	0.259988	1.21495	2.12759	2.05183	4.25256	4.20566	1.29965	1.12878	1.55515
ENSG00000198948.11_2	MFAP3L	chr4:170907748-170954182	-	protein_coding	-0.855218	0.552782	2.72265	0.00189386	0.0935219	0.81122	1.66644	2.3223	2.51942	1.73548	0.73507	0.852724	0.680649
ENSG00000155545.19_1	MIER3	chr5:56215429-56267502	-	protein_coding	-0.685158	0.621938	3.27908	0.00052592	0.0617282	2.73897	3.42412	9.78716	10.0699	9.35714	5.57286	5.25861	6.2327
ENSG00000065911.11_1	MTHFD2	chr2:74425689-74444692	+	protein_coding	-0.586282	0.666057	2.92617	0.0011853	0.0754174	4.14069	4.72697	26.3847	24.9123	25.1737	17.5315	15.0792	17.4179
ENSG00000101608.12_2	MYL12A	chr18:3247479-3256234	+	protein_coding	-0.705342	0.613297	1.52842	0.0296199	0.265516	5.79611	6.50145	95.3989	94.3846	79.8813	45.5806	71.6535	49.6933
ENSG00000244754.8_2	N4BP2L2	chr13:33006554-33113022	-	protein_coding	-0.814888	0.568453	2.72102	0.00190099	0.0935219	1.03035	1.84524	2.65067	2.75538	2.38369	0.921161	0.884228	1.35398
ENSG00000141458.12_1	NPC1	chr18:21086148-21166862	-	protein_coding	-0.627748	0.647186	1.88688	0.0129753	0.194162	2.23019	2.85794	5.68543	5.74837	7.44591	3.38114	4.37026	3.39015
ENSG00000213965.3_1	NUDT19	chr19:33182867-33204702	+	protein_coding	-0.847226	0.555852	2.79238	0.00161294	0.0875981	0.835885	1.68311	2.66421	2.04011	1.97257	0.653122	0.821048	0.889093
ENSG00000184232.8_1	OAF	chr11:120081475-120101041	+	protein_coding	-0.616529	0.652238	2.81505	0.00153092	0.0855849	2.87428	3.49081	10.3552	9.6273	10.7733	5.68348	6.60192	6.75905
ENSG00000111331.12_1	OAS3	chr12:113376157-113411054	+	protein_coding	-1.82182	0.282864	2.11645	0.00764802	0.153629	2.88617	4.70799	17.5132	38.992	23.1149	5.88247	8.27844	5.32785
ENSG00000122126.15_2	OCRL	chrX:128673826-128726538	+	protein_coding	-1.11071	0.463066	2.08021	0.00831364	0.160105	1.90673	3.01744	8.38947	4.94097	8.51741	2.83717	2.91878	2.50577
ENSG00000076641.4_1	PAG1	chr8:81880045-82024303	-	protein_coding	-0.617932	0.651604	3.95643	0.000110552	0.0405172	1.46878	2.08671	3.19867	3.24677	3.2985	1.88592	1.62838	1.79555
ENSG00000114209.14_2	PDCD10	chr3:167401086-167452727	-	protein_coding	-0.591538	0.663635	2.12284	0.00753626	0.152845	3.07604	3.66758	11.8358	11.93	11.3633	8.4555	6.2118	7.79457
ENSG00000116095.10_1	PLEKHA3	chr2:179345195-179381189	+	protein_coding	-0.659905	0.63292	3.55944	0.00027578	0.0504172	0.78337	1.44328	1.67734	1.76864	1.71292	0.745188	0.605466	0.819746
ENSG00000115946.7_1	PNO1	chr2:68384976-68403370	+	protein_coding	-0.963113	0.512949	1.40962	0.0389387	0.301985	2.91108	3.87419	16.9826	13.1297	11.4096	10.0426	5.24293	5.17318
ENSG00000119414.11_1	PPP6C	chr9:127908852-127952218	-	protein_coding	-0.648917	0.637759	1.5977	0.0252521	0.247383	3.83324	4.48216	21.0283	22.5602	20.5095	17.3424	11.6574	11.4727
ENSG00000108946.14_2	PRKAR1A	chr17:66507921-66547460	+	protein_coding	-0.742625	0.597651	2.06963	0.00851862	0.162	4.0416	4.78423	29.7004	27.5658	22.8559	17.1216	13.1727	16.3892
ENSG00000136875.12_1	PRPF4	chr9:116037623-116055185	+	protein_coding	-0.62348	0.649103	1.51581	0.0304919	0.269425	3.55645	4.17993	17.5073	16.7849	17.0908	10.0718	14.1296	8.7218
ENSG00000248405.10_2	PRR5-ARHGAP8	chr22:45098113-45258586	+	protein_coding	-0.643899	0.639981	1.76163	0.017313	0.216094	0.852499	1.4964	1.73855	1.35623	2.48052	0.836582	0.777948	0.802829
ENSG00000135069.13_1	PSAT1	chr9:80912059-80945009	+	protein_coding	-0.903269	0.534674	1.30898	0.0490929	0.333039	5.55673	6.46	55.9191	115.002	102.333	48.0313	42.5166	47.8767
ENSG00000188647.12_1	PTAR1	chr9:72324438-72374875	-	protein_coding	-0.731151	0.602423	2.32244	0.00475951	0.128628	2.01893	2.75008	6.16808	5.66279	5.37542	2.89617	2.59783	3.74891
ENSG00000104524.13_2	PYCRL	chr8:144686083-144691943	-	protein_coding	-0.61529	0.652799	2.29728	0.00504337	0.131769	1.94479	2.56008	4.47423	4.99437	5.25047	2.60725	3.38937	2.60361
ENSG00000162775.14_1	RBM15	chr1:110881128-110889303	+	protein_coding	-1.48475	0.357311	2.2432	0.00571219	0.136666	1.40506	2.88981	7.38744	5.2581	6.75687	1.40592	2.68202	1.09667
ENSG00000121039.9_1	RDH10	chr8:74206847-74237516	+	protein_coding	-0.701545	0.614913	3.05456	0.000881943	0.0738692	2.11654	2.81808	6.26914	6.40842	5.51289	3.63191	3.07421	3.32135
ENSG00000132541.10_2	RIDA	chr8:99114572-99129469	-	protein_coding	-1.62913	0.323283	3.67158	0.00021302	0.0479328	2.7709	4.40003	20.665	22.3572	17.597	5.81834	5.18615	6.53826
ENSG00000115963.13_1	RND3	chr2:151324709-151395525	-	protein_coding	-1.87057	0.273465	4.46415	3.43437e-05	0.0297188	2.67879	4.54936	22.6547	23.0722	21.545	6.12606	5.37649	4.77775
ENSG00000134758.13_2	RNF138	chr18:29671818-29711524	+	protein_coding	-1.18538	0.43971	2.96897	0.00107407	0.0741812	3.07259	4.25797	18.5716	19.8065	16.1991	6.7133	6.83053	8.85814
ENSG00000110315.6_1	RNF141	chr11:10533225-10562777	-	protein_coding	-1.11474	0.461776	1.71704	0.0191847	0.224542	1.4773	2.59203	6.68823	3.02747	6.07915	1.7913	1.7176	1.84538
ENSG00000067533.5_1	RRP15	chr1:218458629-218511325	+	protein_coding	-0.98827	0.504082	2.46626	0.00341772	0.114918	1.79473	2.783	5.97987	5.96623	5.7059	1.8593	2.49662	3.17732
ENSG00000122335.13_1	SERAC1	chr6:158530547-158589302	-	protein_coding	-0.664482	0.630915	1.94572	0.0113313	0.182089	1.53414	2.19863	3.92449	3.35747	3.50778	1.42228	1.96479	2.38261
ENSG00000165449.11_1	SLC16A9	chr10:61410519-61495760	-	protein_coding	-0.851116	0.554356	3.24987	0.000562515	0.0623482	1.64644	2.49756	4.50015	5.15622	4.31901	2.15758	1.91438	2.33414
ENSG00000106688.11_1	SLC1A1	chr9:4490444-4587469	+	protein_coding	-0.786812	0.579623	3.34682	0.000449964	0.0550994	3.01308	3.79989	13.8581	12.3468	12.624	6.73705	7.73838	6.7817
ENSG00000172164.13_2	SNTB1	chr8:121547985-121825513	-	protein_coding	-0.713332	0.60991	1.38227	0.0414696	0.310067	1.39329	2.10662	3.21694	2.80759	3.97532	1.05781	2.42673	1.57028
ENSG00000178996.13_2	SNX18	chr5:53813589-53842415	+	protein_coding	-0.845247	0.556616	1.98981	0.0102375	0.176004	1.19322	2.03846	3.55627	3.3799	2.4741	1.63846	1.37964	0.904235
ENSG00000104549.11_1	SQLE	chr8:126010739-126034525	+	protein_coding	-1.10817	0.463881	1.85759	0.0138805	0.19868	3.75253	4.86071	28.6822	28.0916	27.4049	18.3968	9.84341	10.6407
ENSG00000128039.10_1	SRD5A3	chr4:56212276-56239263	+	protein_coding	-0.880587	0.543146	1.51124	0.0308147	0.27046	1.21836	2.09895	3.37936	2.88158	3.62512	1.13177	2.28575	0.798529
ENSG00000101955.14_2	SRPX	chrX:38008589-38080177	-	protein_coding	-0.602102	0.658793	2.51563	0.00305046	0.112491	1.86541	2.46751	4.96141	3.91411	4.77556	2.47638	2.66231	2.79974
ENSG00000211455.7_2	STK38L	chr12:27396901-27478892	+	protein_coding	-0.627789	0.647167	2.92673	0.00118378	0.0754174	2.2499	2.87769	6.138	6.70086	6.22272	3.77426	3.37477	4.15235
ENSG00000108639.7_2	SYNGR2	chr17:76164639-76169608	+	protein_coding	-0.830708	0.562253	2.86281	0.00137148	0.0812866	4.34504	5.17575	33.5115	33.637	38.5061	20.3447	20.698	17.1241
ENSG00000197780.9_1	TAF13	chr1:109605108-109618624	-	protein_coding	-1.47368	0.360062	2.51505	0.00305454	0.112491	3.50349	4.97717	40.9939	23.5417	29.3209	9.6558	10.5346	10.8679
ENSG00000185222.7_2	TCEAL9	chrX:102611373-102613397	+	protein_coding	-1.19	0.438303	2.39907	0.00398957	0.120176	3.63312	4.82312	28.2085	32.657	22.0741	11.9563	9.54882	12.9749
ENSG00000166822.12_2	TMEM170A	chr16:75476952-75499395	-	protein_coding	-1.29941	0.406291	3.41539	0.000384246	0.0547919	0.9383	2.23771	3.88741	3.48132	3.79041	1.2242	0.715898	0.843757
ENSG00000109133.12_1	TMEM33	chr4:41937137-41962589	+	protein_coding	-1.06382	0.478364	1.3199	0.0478739	0.329828	2.27749	3.34131	5.09821	12.9852	11.2076	4.30804	3.49532	3.77619
ENSG00000165832.5_1	TRUB1	chr10:116697952-116737435	+	protein_coding	-1.39763	0.379552	1.8939	0.0127673	0.192698	2.54503	3.94266	14.1629	15.3339	13.6791	3.61892	8.12786	3.71497
ENSG00000116918.13_2	TSNAX	chr1:231664399-231702270	+	protein_coding	-1.19461	0.436903	4.08556	8.21178e-05	0.0397015	2.25312	3.44773	10.0279	10.696	9.07133	3.93464	3.53037	3.84599
ENSG00000105176.17_2	URI1	chr19:30414551-30507515	+	protein_coding	-0.650383	0.637111	4.09144	8.10131e-05	0.0397015	3.49281	4.14319	16.4219	17.2487	16.352	9.79933	10.653	10.3367
ENSG00000109189.12_1	USP46	chr4:53457138-53525502	-	protein_coding	-0.875946	0.544897	1.79964	0.0158622	0.211526	1.49595	2.3719	4.12032	4.27487	4.13486	1.17275	2.66247	1.81965
ENSG00000011260.13_1	UTP18	chr17:49337889-49375297	+	protein_coding	-2.02016	0.24653	4.60343	2.49213e-05	0.0297188	2.8156	4.83577	25.2283	28.4071	29.1932	5.69547	5.74665	6.72453
ENSG00000155959.10_1	VBP1	chrX:154425284-154468098	+	protein_coding	-1.2978	0.406746	3.93151	0.000117083	0.0405172	4.1412	5.439	41.0644	44.3624	41.7857	16.3413	15.1805	18.5796
ENSG00000047597.5_2	XK	chrX:37545012-37591383	+	protein_coding	-0.809729	0.570489	3.22549	0.000594993	0.0627886	1.92324	2.73297	6.22949	5.3336	5.41737	3.0581	2.55304	2.78385
ENSG00000132953.16_2	XPO4	chr13:21351468-21477187	-	protein_coding	-0.745338	0.596528	1.42428	0.0376465	0.295794	2.90376	3.6491	11.4379	11.4141	11.788	5.93989	9.3292	4.84706
ENSG00000186908.14_2	ZDHHC17	chr12:77157368-77247476	+	protein_coding	-0.684378	0.622274	1.39251	0.0405037	0.307109	1.36389	2.04827	3.87061	2.03629	3.78459	1.68334	1.39363	1.65451
ENSG00000180776.15_2	ZDHHC20	chr13:21946712-22033509	-	protein_coding	-1.78701	0.289772	4.47535	3.34699e-05	0.0297188	2.70189	4.48889	20.5577	22.8332	21.0339	5.92065	4.86519	5.78604
ENSG00000067646.11_1	ZFY	chrY:2803322-2850547	+	protein_coding	-0.796118	0.575897	1.57169	0.0268106	0.254607	1.15443	1.95055	2.78865	3.03338	2.77892	1.05323	2.03051	0.772566
ENSG00000143537.13_2	ADAM15	chr1:155023042-155035251	+	protein_coding	0.720437	1.64768	1.61395	0.024325	0.24377	4.84884	4.1284	16.0052	14.0649	19.8818	25.4977	34.489	24.4468
ENSG00000142208.15_2	AKT1	chr14:105235686-105262088	-	protein_coding	0.596418	1.51196	1.58527	0.0259853	0.250736	3.82848	3.23207	8.30771	8.27368	8.61064	12.184	16.9411	11.1219
ENSG00000136231.13_1	IGF2BP3	chr7:23349828-23510086	-	protein_coding	0.646089	1.56492	1.34904	0.0447672	0.319977	3.33908	2.69299	5.22753	6.48229	4.80308	10.3019	10.8634	6.72906
ENSG00000155629.14_2	PIK3AP1	chr10:98353069-98480271	-	protein_coding	0.892422	1.85629	2.8378	0.00145277	0.0839966	2.75659	1.86417	2.69946	2.60835	2.61463	5.29687	6.90983	5.19665
ENSG00000124766.6_2	SOX4	chr6:21592999-21598850	+	protein_coding	3.81093	14.0347	1.56181	0.027428	0.257422	3.81093	0	0	0	0	30.3332	28.8058	1.9601
ENSG00000163235.15_2	TGFA	chr2:70674412-70781325	-	protein_coding	1.01382	2.01925	2.12879	0.0074338	0.15211	4.74083	3.72701	11.0441	15.7263	10.5252	28.4104	21.98	27.2844
ENSG00000163739.4_1	CXCL1	chr4:74735110-74736959	+	protein_coding	0.60741	1.52352	1.57781	0.0264355	0.253088	3.76556	3.15815	8.54867	8.11636	7.17202	13.4079	9.92402	14.9829
ENSG00000137166.14_1	FOXP4	chr6:41514164-41570122	+	protein_coding	0.9391	1.91733	2.02518	0.00943673	0.169636	3.09869	2.15959	3.944	2.81071	3.73391	6.55431	9.74106	6.74738
ENSG00000136695.14_1	IL36RN	chr2:113816215-113822959	+	protein_coding	0.67663	1.5984	2.26573	0.00542336	0.134086	1.11676	0.440133	0.504416	0.186513	0.399068	1.12927	1.01309	1.37927
ENSG00000104825.16_1	NFKBIB	chr19:39390340-39399533	+	protein_coding	0.732572	1.6616	1.57293	0.0267346	0.254223	2.88875	2.15618	3.06743	2.84152	4.66757	5.74746	7.78672	5.85223
ENSG00000168610.14_2	STAT3	chr17:40465342-40540586	-	protein_coding	0.85268	1.80585	2.46084	0.00346067	0.114918	4.192	3.33932	9.28498	9.55936	8.54694	17.3133	20.3609	14.6087
ENSG00000213390.10_2	ARHGAP19	chr10:98981930-99052430	-	protein_coding	0.61652	1.53317	1.59453	0.0254374	0.24814	2.86197	2.24545	4.30005	2.71051	4.42166	6.33377	6.28125	6.19591
ENSG00000031081.10_2	ARHGAP31	chr3:119013220-119139561	+	protein_coding	0.60174	1.51755	3.56427	0.00027273	0.0504172	1.93073	1.32899	1.49024	1.54356	1.5033	2.87558	3.00404	2.57098
ENSG00000187498.14_2	COL4A1	chr13:110801310-110959496	-	protein_coding	0.703328	1.62826	3.63665	0.000230858	0.0479328	1.42988	0.726548	0.706514	0.61727	0.641517	1.69551	1.86363	1.53367
ENSG00000102225.15_2	CDK16	chrX:47077259-47089396	+	protein_coding	0.660472	1.5806	2.17255	0.00672126	0.147368	4.04093	3.38046	9.91676	8.6922	9.67446	14.412	18.3365	13.9655
ENSG00000100412.15_1	ACO2	chr22:41865129-41924993	+	protein_coding	0.586188	1.50127	2.05593	0.00879165	0.163959	4.8769	4.29071	17.4577	19.2069	19.1011	29.429	32.0432	24.2296
ENSG00000105963.13_2	ADAP1	chr7:937538-995043	-	protein_coding	0.810839	1.75423	1.40246	0.0395858	0.304993	3.22486	2.41402	5.63442	3.37203	4.21907	7.73734	11.2896	6.61066
ENSG00000104964.14_1	AES	chr19:3052908-3063105	-	protein_coding	1.17909	2.26433	1.53291	0.0293149	0.264425	4.25584	3.07676	8.94812	4.5471	9.88383	14.066	19.0001	22.1409
ENSG00000148677.6_1	ANKRD1	chr10:92671853-92681033	-	protein_coding	1.06286	2.08907	2.34217	0.00454806	0.126411	4.12378	3.06091	9.27718	6.17391	6.88224	19.0212	15.5048	15.0339
ENSG00000138279.15_2	ANXA7	chr10:75134859-75173834	-	protein_coding	0.761138	1.69483	2.47694	0.00333469	0.114918	5.32892	4.56778	26.8694	20.9801	20.7752	40.9623	37.5513	39.1418
ENSG00000179913.10_2	B3GNT3	chr19:17905637-17923891	+	protein_coding	0.753566	1.68595	1.72462	0.0188532	0.22267	2.93278	2.17921	3.75285	2.80996	4.13041	6.72875	8.08243	5.34238
ENSG00000106635.7_1	BCL7B	chr7:72950686-72972332	-	protein_coding	0.59627	1.5118	1.59866	0.0251968	0.24734	2.98086	2.38459	3.402	4.07452	5.37462	6.40047	7.69501	6.64637
ENSG00000185963.13_1	BICD2	chr9:95473645-95527094	-	protein_coding	1.34615	2.54234	2.4599	0.00346813	0.114918	3.908	2.56184	4.41494	3.99064	6.61768	12.6354	16.4894	13.185
ENSG00000175573.6_1	C11orf68	chr11:65684279-65686588	-	protein_coding	0.765797	1.70031	1.78789	0.0162971	0.211822	3.50772	2.74193	5.03544	5.17763	7.02926	9.34993	12.8002	9.30306
ENSG00000167644.11_2	C19orf33	chr19:38794801-38795649	+	protein_coding	0.671246	1.59245	2.02094	0.00952929	0.170046	6.39364	5.72239	42.7384	54.3682	59.7729	82.9427	85.9204	80.4562
ENSG00000133466.13_1	C1QTNF6	chr22:37576207-37595425	-	protein_coding	0.68544	1.60819	1.40856	0.0390336	0.302121	1.94615	1.26071	1.77717	0.808562	1.73904	3.03803	2.35817	3.21965
ENSG00000015133.18_1	CCDC88C	chr14:91737667-91884188	-	protein_coding	0.597523	1.51312	1.41118	0.038799	0.301566	1.96579	1.36827	1.80228	1.54342	1.41402	2.28529	4.03328	2.60466
ENSG00000105321.12_1	CCDC9	chr19:47759237-47775210	+	protein_coding	0.586229	1.50132	1.56069	0.0274988	0.257901	3.16797	2.58174	4.62278	4.72433	5.66609	7.86982	9.88508	6.52001
ENSG00000099804.8_1	CDC34	chr19:531712-542092	+	protein_coding	0.736627	1.66628	2.31803	0.00480809	0.128628	4.31032	3.57369	10.4174	10.3099	12.0719	19.6335	21.139	16.0951
ENSG00000163001.11_1	CFAP36	chr2:55746740-55773015	+	protein_coding	0.595398	1.51089	2.47031	0.00338602	0.114918	3.74447	3.14907	7.99382	8.76638	6.94724	12.8561	11.6678	12.7167
ENSG00000170175.10_2	CHRNB1	chr17:7348380-7361026	+	protein_coding	0.855673	1.8096	1.46198	0.0345162	0.284457	2.97687	2.1212	4.90136	2.70631	2.76478	5.35527	8.18312	7.36102
ENSG00000130779.19_2	CLIP1	chr12:122755979-122907179	-	protein_coding	0.63091	1.54854	2.34518	0.00451664	0.125807	3.0608	2.42989	4.63365	3.93789	4.6244	7.23002	8.351	6.54947
ENSG00000103653.16_2	CSK	chr15:75074398-75095539	+	protein_coding	0.863664	1.81965	1.50418	0.0313198	0.27339	3.96013	3.09647	7.14255	6.76304	8.89909	15.9125	18.8078	10.2541
ENSG00000167674.14_2	CTB-50L17.10	chr19:4472284-4502223	+	protein_coding	0.961747	1.94767	1.45123	0.0353807	0.288038	4.62783	3.66608	11.0166	10.0433	14.4142	18.7655	34.955	20.2656
ENSG00000085733.15_1	CTTN	chr11:70244510-70282690	+	protein_coding	0.657891	1.57777	2.25458	0.00556445	0.136534	5.42646	4.76857	26.602	23.9641	28.3893	41.7913	47.5962	37.2492
ENSG00000114395.10_2	CYB561D2	chr3:50388126-50395891	+	protein_coding	0.812799	1.75662	1.49595	0.0319194	0.276582	2.96064	2.14784	2.69838	2.9354	4.97988	7.08718	5.58981	7.85224
ENSG00000057019.15_2	DCBLD2	chr3:98514785-98620533	-	protein_coding	1.0805	2.11477	1.72109	0.0190067	0.223264	3.65937	2.57887	6.42577	3.09981	6.00565	12.218	10.3332	12.4654
ENSG00000151208.16_2	DLG5	chr10:79550549-79686284	-	protein_coding	0.604759	1.52072	1.53022	0.0294968	0.265096	3.56496	2.9602	6.79571	6.41765	7.15087	10.0149	14.0523	8.99749
ENSG00000101412.12_1	E2F1	chr20:32263489-32274210	-	protein_coding	0.902831	1.86973	1.60604	0.0247717	0.245827	4.20298	3.30015	6.89323	12.7436	7.81	17.3824	19.3087	15.7334
ENSG00000169242.11_1	EFNA1	chr1:155099936-155107333	+	protein_coding	0.918386	1.89	1.49086	0.0322952	0.277885	2.93744	2.01905	2.12307	2.72268	4.72727	5.93949	8.00444	6.19424
ENSG00000167136.6_1	ENDOG	chr9:131580753-131584956	+	protein_coding	1.64264	3.12237	2.36282	0.00433694	0.123994	3.13146	1.48882	2.48623	1.56155	1.47562	6.30107	11.1181	6.60628
ENSG00000143420.17_1	ENSA	chr1:150573327-150602088	-	protein_coding	0.819029	1.76422	2.10415	0.00786774	0.155911	4.00158	3.18255	8.85833	8.94319	6.6349	16.3635	12.7659	16.1929
ENSG00000147475.14_1	ERLIN2	chr8:37594117-37616619	+	protein_coding	0.648173	1.56718	2.67607	0.00210829	0.0966982	3.57928	2.9311	6.80556	7.08386	6.03115	11.5229	9.86456	11.5514
ENSG00000167880.7_2	EVPL	chr17:74000583-74023533	-	protein_coding	0.90437	1.87173	1.32261	0.0475757	0.329175	3.73311	2.82874	7.89253	3.81796	7.3699	10.6003	15.3804	11.375
ENSG00000012232.8_1	EXTL3	chr8:28457986-28613116	+	protein_coding	0.708873	1.63453	1.69385	0.0202372	0.229214	2.12993	1.42106	1.53444	1.54347	1.97878	2.45519	3.73859	4.12156
ENSG00000124098.9_1	FAM210B	chr20:54933971-54943719	+	protein_coding	0.67039	1.5915	2.71587	0.00192368	0.0935219	3.36548	2.69509	5.89993	5.40739	5.14303	9.51534	8.30144	10.1933
ENSG00000196227.10_1	FAM217B	chr20:58508819-58523735	+	protein_coding	1.9504	3.86481	1.67416	0.0211758	0.23148	3.00426	1.05386	3.16323	0.251272	0.717706	7.77753	5.93146	7.49023
ENSG00000105058.11_1	FAM32A	chr19:16296191-16302857	+	protein_coding	1.05554	2.0785	3.35759	0.000438944	0.0547919	4.94539	3.88985	14.2969	14.0476	13.1519	28.1584	34.0344	27.6335
ENSG00000122376.11_2	FAM35A	chr10:88853918-88951225	+	protein_coding	0.601654	1.51746	1.42449	0.0376276	0.295794	4.35279	3.75113	13.3413	14.5774	9.92766	20.389	16.3541	21.9808
ENSG00000071889.16_2	FAM3A	chrX:153734490-153744566	-	protein_coding	0.837962	1.78752	2.23161	0.00586662	0.137397	2.51669	1.67872	2.94315	1.89918	1.87025	4.62116	5.068	4.49441
ENSG00000272414.5_2	FAM47E-STBD1	chr4:77172874-77232282	+	protein_coding	3.00454	8.02524	4.48397	3.28121e-05	0.0297188	3.19612	0.191578	0.37904	0	0.080028	8.56198	8.28341	7.67222
ENSG00000154252.11_1	GAL3ST2	chr2:242716240-242743623	+	protein_coding	0.672833	1.5942	1.30175	0.0499176	0.334457	1.82807	1.15524	1.48921	1.26901	0.956086	3.47897	2.75158	1.66393
ENSG00000089597.16_1	GANAB	chr11:62392298-62414198	-	protein_coding	1.50494	2.83812	3.71109	0.000194495	0.0479328	6.22179	4.71685	26.0865	23.4375	26.4748	69.8838	84.783	67.3736
ENSG00000167491.17_2	GATAD2A	chr19:19496635-19619740	+	protein_coding	0.623637	1.54075	2.81478	0.00153188	0.0855849	4.15099	3.52736	10.4279	11.1617	10.0296	16.4789	18.4516	15.4912
ENSG00000117226.11_2	GBP3	chr1:89472349-89488577	-	protein_coding	0.627738	1.54514	1.72545	0.018817	0.22267	4.05503	3.42729	7.97551	10.7231	10.8318	13.5592	16.1617	17.3807
ENSG00000119392.14_1	GLE1	chr9:131266979-131304567	+	protein_coding	1.01575	2.02196	1.80467	0.0156794	0.210247	4.17483	3.15908	7.5747	7.83336	8.40995	22.5634	18.1209	12.0768
ENSG00000167110.16_2	GOLGA2	chr9:131018108-131038274	-	protein_coding	1.1164	2.16805	2.56249	0.0027385	0.106744	4.27626	3.15987	6.96523	7.26253	9.84754	17.7839	20.9695	16.6297
ENSG00000181773.6_1	GPR3	chr1:27719148-27722318	+	protein_coding	0.657693	1.57756	2.71848	0.00191216	0.0935219	2.60087	1.94318	2.66671	3.19503	2.69702	5.04852	5.57041	4.61794
ENSG00000138867.16_2	GUCD1	chr22:24936391-24951903	-	protein_coding	1.07403	2.10531	1.49821	0.0317534	0.275876	4.11055	3.03652	5.75793	6.08706	10.5338	12.1605	21.4258	16.4656
ENSG00000104812.14_2	GYS1	chr19:49471382-49496567	-	protein_coding	0.782938	1.72063	2.07616	0.00839158	0.161099	4.43257	3.64963	11.385	10.343	13.0709	19.4535	24.8846	18.0196
ENSG00000130956.13_1	HABP4	chr9:99212483-99253618	+	protein_coding	1.1774	2.26169	3.72629	0.000187805	0.0479328	3.03804	1.86063	2.86084	2.43928	2.6072	6.50446	7.97573	7.22678
ENSG00000180573.9_1	HIST1H2AC	chr6:26124373-26139344	+	protein_coding	0.612338	1.52873	1.71774	0.0191541	0.224386	2.18005	1.56771	2.35204	2.0128	1.57933	3.56899	2.91696	4.20011
ENSG00000182742.5_2	HOXB4	chr17:46652875-46657473	-	protein_coding	1.48452	2.79824	1.62361	0.0237899	0.243144	2.16945	0.684938	1.25252	0.264557	0.458661	5.02796	1.84463	4.30905
ENSG00000142798.17_1	HSPG2	chr1:22148738-22263790	-	protein_coding	0.714795	1.64125	1.34165	0.0455358	0.322981	2.97209	2.2573	3.89507	3.1651	4.35994	6.20127	9.62403	5.31495
ENSG00000166411.13_2	IDH3A	chr15:78423840-78464291	+	protein_coding	0.640962	1.55937	2.3497	0.00446996	0.125807	4.2232	3.58224	10.1032	12.7778	10.232	17.2477	16.9527	18.8881
ENSG00000115274.14_2	INO80B	chr2:74682150-74685087	+	protein_coding	0.595952	1.51147	2.1205	0.00757711	0.15296	4.147	3.55104	11.585	10.625	10.007	14.7228	19.2378	16.475
ENSG00000166578.9_1	IQCD	chr12:113633246-113658899	-	protein_coding	0.653121	1.57257	2.5821	0.00261755	0.104441	2.15201	1.49889	1.83486	1.83339	1.8106	2.97041	4.01843	3.40615
ENSG00000063241.7_2	ISOC2	chr19:55964352-55973710	-	protein_coding	0.58593	1.50101	1.68183	0.020805	0.230614	2.81342	2.22749	3.73695	3.61642	3.69703	6.47646	7.17601	4.68247
ENSG00000173120.14_1	KDM2A	chr11:66886740-67025558	+	protein_coding	0.693389	1.61708	3.14809	0.000711068	0.0668816	3.33918	2.64579	4.96793	5.13164	5.69859	8.45128	9.20461	9.74706
ENSG00000100441.9_1	KHNYN	chr14:24898492-24911040	+	protein_coding	1.01947	2.02717	2.97505	0.00105913	0.0741812	2.93061	1.91115	3.19898	2.52537	2.59408	7.37107	6.81406	5.77561
ENSG00000129250.11_1	KIF1C	chr17:4901243-4931696	+	protein_coding	0.768209	1.70315	1.46789	0.0340494	0.282223	4.82634	4.05813	12.5378	16.1761	18.8785	33.4148	28.6084	21.4108
ENSG00000128607.13_2	KLHDC10	chr7:129710350-129775560	+	protein_coding	0.928814	1.90371	4.04525	9.01058e-05	0.0405172	3.63872	2.70991	5.8985	5.49508	5.25101	12.0923	10.8677	11.4368
ENSG00000124702.17_1	KLHDC3	chr6:42981841-42989036	+	protein_coding	1.04709	2.06635	2.45431	0.00351312	0.114918	5.24777	4.20068	19.2542	19.6828	13.8412	37.8276	39.7854	33.6388
ENSG00000100097.11_1	LGALS1	chr22:38071615-38075813	+	protein_coding	0.625952	1.54323	2.76942	0.00170051	0.089363	3.55568	2.92972	5.99321	7.17086	6.74212	10.0729	11.529	10.7197
ENSG00000050405.13_2	LIMA1	chr12:50569571-50677329	-	protein_coding	1.21463	2.32081	1.31758	0.0481299	0.330368	4.94955	3.73493	8.67475	9.0875	23.1853	29.9088	28.9672	30.854
ENSG00000106683.14_1	LIMK1	chr7:73497263-73536855	+	protein_coding	1.05088	2.07179	2.23495	0.00582176	0.137176	3.7156	2.66472	6.17136	5.59535	4.39072	11.7152	15.0116	10.137
ENSG00000196365.11_1	LONP1	chr19:5691845-5720583	-	protein_coding	0.636979	1.55507	1.50324	0.0313874	0.273796	4.97322	4.33624	18.6678	16.3086	23.21	26.4495	36.6706	28.9727
ENSG00000153395.9_1	LPCAT1	chr5:1456595-1524092	-	protein_coding	0.874405	1.83325	4.22623	5.93972e-05	0.0350444	4.43492	3.56051	10.6643	10.3345	11.4223	21.3959	19.8367	20.6836
ENSG00000227507.2_1	LTB	chr6:31548302-31550299	-	protein_coding	1.00443	2.00615	2.43356	0.00368504	0.118103	1.82099	0.816563	0.823889	0.679052	0.783886	2.36098	3.37436	2.00013
ENSG00000002822.15_2	MAD1L1	chr7:1855429-2272878	-	protein_coding	0.720591	1.64786	1.57774	0.0264397	0.253088	2.78707	2.06647	2.9191	2.94932	3.74793	5.27299	7.94726	4.85877
ENSG00000124733.3_1	MEA1	chr6:42979832-42981706	-	protein_coding	0.797338	1.73789	1.97814	0.0105161	0.177955	5.89758	5.10024	35.6922	35.4966	29.1405	67.6282	47.7547	62.3177
ENSG00000117899.10_2	MESDC2	chr15:81238630-81282219	-	protein_coding	0.945917	1.92641	2.41361	0.00385821	0.119937	2.68415	1.73823	2.14417	2.20976	2.67963	5.0827	4.62046	6.76535
ENSG00000181588.16_2	MEX3D	chr19:1554668-1568057	-	protein_coding	1.13449	2.19541	2.14733	0.00712314	0.150829	4.04798	2.91349	7.16774	4.6393	8.28568	15.2901	16.8751	14.5424
ENSG00000171109.18_2	MFN1	chr3:179065480-179112719	+	protein_coding	0.610988	1.5273	2.19222	0.00642368	0.142529	3.84596	3.23498	8.85388	7.96514	8.44736	14.8042	14.219	11.3621
ENSG00000099875.14_2	MKNK2	chr19:2037464-2051243	-	protein_coding	0.919423	1.89136	2.40196	0.00396315	0.120176	4.5787	3.65928	12.0161	10.8359	12.091	21.8168	28.0304	19.6001
ENSG00000110917.7_1	MLEC	chr12:121124672-121139667	+	protein_coding	0.702482	1.6273	2.24581	0.00567799	0.136666	5.51215	4.80966	30.0545	26.4959	24.8325	51.7153	41.4211	41.5055
ENSG00000089693.10_1	MLF2	chr12:6857162-6876641	-	protein_coding	0.619744	1.5366	1.61346	0.0243526	0.24377	5.53208	4.91234	30.3808	24.0377	33.7555	45.8343	51.2565	39.482
ENSG00000125966.9_1	MMP24	chr20:33814457-33864803	+	protein_coding	0.736404	1.66602	1.94419	0.0113713	0.182275	1.99884	1.26244	1.15177	1.36167	1.71694	2.63205	3.81364	2.65182
ENSG00000142961.14_2	MOB3C	chr1:47073387-47082563	-	protein_coding	0.603895	1.51981	1.85714	0.0138952	0.19868	1.70996	1.10606	0.968597	1.24643	1.25541	2.8568	1.83415	2.20329
ENSG00000101928.12_1	MOSPD1	chrX:134021656-134049297	-	protein_coding	0.982729	1.9762	1.6524	0.0222638	0.237067	4.2022	3.21948	7.37014	11.1273	6.96124	22.018	13.5269	17.6521
ENSG00000128309.16_1	MPST	chr22:37415676-37425863	+	protein_coding	0.668884	1.58984	1.53564	0.0291311	0.264135	3.46503	2.79615	5.4057	7.64661	5.05004	9.71216	11.9468	8.70947
ENSG00000160588.9_1	MPZL3	chr11:118097405-118123065	-	protein_coding	0.624339	1.5415	2.94538	0.00113403	0.0754174	3.29304	2.66871	5.21801	5.31153	5.55081	9.61724	7.95117	8.90887
ENSG00000171100.14_1	MTM1	chrX:149737069-149841795	+	protein_coding	0.641149	1.55957	2.16253	0.0068782	0.148914	2.28852	1.64737	1.94218	2.02977	2.44862	4.3106	3.23527	4.1846
ENSG00000104643.9_1	MTMR9	chr8:11141925-11185655	+	protein_coding	0.613766	1.53025	2.30375	0.00496882	0.130557	1.9945	1.38073	1.86667	1.28292	1.69808	3.07608	2.73063	3.16089
ENSG00000132613.14_1	MTSS1L	chr16:70695107-70719969	-	protein_coding	0.716701	1.64342	2.01433	0.00967538	0.170627	3.51292	2.79622	5.90442	5.42809	6.55136	9.52089	12.8273	9.22563
ENSG00000105357.15_2	MYH14	chr19:50691443-50813802	+	protein_coding	0.737204	1.66694	1.38961	0.0407743	0.308014	3.88311	3.14591	7.53041	6.40954	9.97177	12.6693	17.9221	11.4189
ENSG00000196535.15_2	MYO18A	chr17:27398142-27507430	-	protein_coding	0.925194	1.89894	1.51768	0.0303611	0.269001	4.02489	3.0997	8.1959	6.49165	8.14391	13.3362	22.3602	11.8803
ENSG00000176182.5_1	MYPOP	chr19:46393278-46405862	-	protein_coding	1.21856	2.32714	1.73556	0.0183839	0.220878	2.62378	1.40522	0.988874	1.32188	3.02341	4.869	5.81991	4.85012
ENSG00000108784.9_2	NAGLU	chr17:40688190-40696467	+	protein_coding	0.644586	1.56329	1.44485	0.0359047	0.289767	3.66841	3.02382	8.26742	8.07096	5.3999	10.4558	13.848	11.084
ENSG00000136521.12_2	NDUFB5	chr3:179322478-179345435	+	protein_coding	0.820478	1.76599	2.12371	0.00752128	0.152845	3.61626	2.79578	5.19469	6.42562	6.2793	12.7264	9.08068	12.3278
ENSG00000188811.13_2	NHLRC3	chr13:39612443-39624246	+	protein_coding	0.951278	1.93358	1.36015	0.0436363	0.315232	2.44402	1.49275	2.19696	1.54527	1.73913	5.15466	2.57267	6.32785
ENSG00000166197.16_2	NOLC1	chr10:103911933-103923628	+	protein_coding	1.42789	2.69052	3.17823	0.000663384	0.0647423	6.32368	4.89579	25.9948	28.6649	31.947	81.8803	90.0852	67.0692
ENSG00000131408.13_2	NR1H2	chr19:50832910-50886239	+	protein_coding	0.804286	1.74628	2.77133	0.00169304	0.089363	3.93095	3.12667	7.11595	7.56707	8.58276	13.5937	16.0464	13.2629
ENSG00000090273.13_2	NUDC	chr1:27226729-27273353	+	protein_coding	0.698229	1.62251	2.04319	0.00905331	0.165593	6.38142	5.68319	46.873	50.6591	53.8521	75.663	99.6265	74.1097
ENSG00000015676.17_1	NUDCD3	chr7:44418720-44530479	-	protein_coding	0.855093	1.80887	3.52081	0.000301433	0.0537337	3.12202	2.26692	3.61997	3.57875	4.27047	7.56667	8.09246	7.47164
ENSG00000060491.16_1	OGFR	chr20:61436187-61445352	+	protein_coding	1.11724	2.16932	2.5275	0.00296828	0.111032	3.79023	2.67299	5.48395	4.57984	6.16954	11.4164	15.7321	11.7461
ENSG00000021762.19_2	OSBPL5	chr11:3108346-3187969	-	protein_coding	0.890966	1.85442	2.02368	0.00946941	0.169636	2.41156	1.5206	1.87762	1.70965	2.02892	3.75103	5.86983	3.61449
ENSG00000006712.14_2	PAF1	chr19:39876492-39881835	-	protein_coding	0.710849	1.63677	1.76593	0.0171423	0.215191	5.00971	4.29886	16.9279	16.8425	22.8382	28.9991	36.8699	28.4317
ENSG00000197136.4_2	PCNX3	chr11:65383244-65404910	+	protein_coding	0.986189	1.98094	2.02342	0.00947506	0.169636	3.68276	2.69657	5.35739	4.54327	6.7304	10.3871	14.9901	10.6305
ENSG00000164494.11_1	PDSS2	chr6:107473761-107780768	-	protein_coding	0.592737	1.5081	2.85418	0.001399	0.0819073	3.01376	2.42102	4.71307	4.14069	4.23009	7.75508	6.69794	6.81736
ENSG00000241360.1_2	PDXP	chr22:38054734-38062941	+	protein_coding	0.985228	1.97963	2.66709	0.00215232	0.0979097	3.79861	2.81338	5.91554	6.81581	5.42591	11.7372	15.274	11.9992
ENSG00000112378.11_1	PERP	chr6:138409642-138428648	-	protein_coding	0.648466	1.5675	1.81523	0.0153029	0.207957	9.10092	8.45245	370.027	367.969	313	584.934	453.455	620.74
ENSG00000124587.13_1	PEX6	chr6:42931608-42946958	-	protein_coding	0.60554	1.52155	1.38943	0.0407917	0.308014	3.19832	2.59278	4.22266	5.0566	5.94059	7.16233	10.541	7.20951
ENSG00000141959.12	PFKL	chr21:45719934-45747259	+	protein_coding	0.616758	1.53343	1.52675	0.0297337	0.266136	4.15476	3.538	10.2195	9.11365	12.8119	14.5875	20.2055	16.0961
ENSG00000057757.9_2	PITHD1	chr1:24104895-24114722	+	protein_coding	1.42492	2.68499	1.44839	0.0356128	0.288292	3.93465	2.50973	5.29882	4.15181	4.69234	19.329	7.20804	20.4281
ENSG00000123739.10_1	PLA2G12A	chr4:110631145-110651233	-	protein_coding	1.78253	3.4403	1.57714	0.0264764	0.253252	3.37728	1.59474	1.99496	2.64256	1.5258	4.30817	11.7726	15.5486
ENSG00000115762.16_2	PLEKHB2	chr2:131862420-132111282	+	protein_coding	0.628343	1.54579	3.64557	0.000226168	0.0479328	4.86277	4.23443	18.9578	17.8429	16.7341	28.3723	27.8664	28.0528
ENSG00000225190.9_2	PLEKHM1	chr17:43513266-43568115	-	protein_coding	0.628654	1.54612	1.63878	0.0229729	0.240076	2.96226	2.33361	3.96132	3.92408	4.2425	5.80522	8.89584	6.02905
ENSG00000114631.10_2	PODXL2	chr3:127348024-127391652	+	protein_coding	0.801001	1.74231	2.12718	0.00746133	0.152277	4.29097	3.48997	9.49331	10.025	11.2592	16.682	22.9565	16.7082
ENSG00000121851.12_2	POLR3GL	chr1:145456236-145470388	-	protein_coding	0.667104	1.58788	3.96522	0.000108338	0.0405172	3.34796	2.68086	5.64692	5.45972	5.14077	9.54622	8.8542	9.15766
ENSG00000085998.13_1	POMGNT1	chr1:46654354-46685977	-	protein_coding	0.592848	1.50822	1.63853	0.0229863	0.240076	3.8037	3.21085	9.13467	7.12949	8.63419	12.0569	15.7852	11.4255
ENSG00000123131.12_1	PRDX4	chrX:23682379-23704516	+	protein_coding	0.728882	1.65735	1.78294	0.0164838	0.211963	5.22751	4.49862	16.7884	25.3401	23.6552	34.1925	39.1192	36.2482
ENSG00000104679.10_2	R3HCC1	chr8:23127633-23153792	+	protein_coding	1.19853	2.29506	2.20572	0.00622695	0.140812	3.66598	2.46745	4.59355	4.90842	4.1188	9.05949	15.8979	11.0309
ENSG00000107263.18_1	RAPGEF1	chr9:134452157-134615461	-	protein_coding	0.68462	1.60728	2.19699	0.00635344	0.142457	3.34451	2.65989	6.05863	4.59121	5.39572	10.146	8.06903	9.36835
ENSG00000101546.12_2	RBFA	chr18:77794358-77806397	+	protein_coding	0.615325	1.5319	1.34582	0.0451004	0.321473	3.0594	2.44407	4.60126	3.68901	5.1355	5.82089	7.08935	9.49921
ENSG00000054967.12_1	RELT	chr11:73087309-73108519	+	protein_coding	0.70819	1.63375	2.17148	0.00673788	0.147483	2.2361	1.52791	1.62198	1.86081	2.19686	3.54338	4.45251	3.2211
ENSG00000171700.13_1	RGS19	chr20:62704534-62711341	-	protein_coding	0.893344	1.85748	1.62456	0.0237376	0.242801	2.29636	1.40301	1.49211	1.47572	1.99763	3.97171	5.46992	2.68479
ENSG00000070423.17_1	RNF126	chr19:647526-663277	-	protein_coding	0.714036	1.64039	2.0301	0.0093304	0.168206	3.92797	3.21393	7.55378	7.90782	9.48428	13.1201	17.0369	12.8455
ENSG00000037241.7_2	RPL26L1	chr5:172385732-172396774	+	protein_coding	0.869301	1.82678	1.9266	0.0118414	0.186305	4.69535	3.82605	14.2224	15.9488	10.0571	26.9414	22.6101	25.362
ENSG00000125844.15_2	RRBP1	chr20:17594323-17662940	-	protein_coding	0.83839	1.78805	1.96111	0.0109368	0.18011	5.69316	4.85477	28.5235	26.0824	29.2999	48.0182	64.6683	42.0255
ENSG00000160188.9_1	RSPH1	chr21:43892596-43916464	-	protein_coding	0.714667	1.6411	1.84187	0.0143924	0.201943	1.49063	0.775962	0.531602	1.10475	0.557462	1.60792	2.16767	1.6862
ENSG00000130363.11_1	RSPH3	chr6:159393903-159421219	-	protein_coding	0.791519	1.7309	1.70108	0.0199029	0.22788	1.5716	0.780086	0.643285	0.677348	0.83718	1.3083	2.01401	2.77453
ENSG00000164105.3_1	SAP30	chr4:174291120-174298683	+	protein_coding	0.977975	1.9697	1.44873	0.0355854	0.288292	3.38902	2.41105	2.92281	4.30747	6.22619	10.4966	7.14743	11.2745
ENSG00000175467.14_1	SART1	chr11:65729160-65747299	+	protein_coding	0.727501	1.65577	1.52572	0.0298045	0.266136	4.48216	3.75466	11.8375	11.3131	14.5577	18.7764	28.2385	18.3058
ENSG00000136155.16_1	SCEL	chr13:78109809-78219398	+	protein_coding	0.588463	1.50364	2.0668	0.00857425	0.162	2.79241	2.20394	3.11964	4.15439	3.60598	6.60251	5.28906	5.95425
ENSG00000183291.15_2	SEP15	chr1:87328128-87380107	-	protein_coding	0.959381	1.94448	2.22866	0.00590659	0.137397	5.48899	4.52961	20.2548	24.5216	21.7135	40.8444	37.6808	54.9657
ENSG00000179833.4_1	SERTAD2	chr2:64858755-64978139	-	protein_coding	1.21958	2.32878	1.39537	0.0402374	0.306503	1.71336	0.493784	0.0951841	0.436512	0.77474	2.74115	1.03821	3.6245
ENSG00000145391.13_1	SETD7	chr4:140417095-140527853	-	protein_coding	1.12275	2.17762	4.10492	7.85389e-05	0.0397015	3.84491	2.72215	6.19037	5.27482	5.36791	13.4162	12.8864	13.8202
ENSG00000087365.15_2	SF3B2	chr11:65818200-65836779	+	protein_coding	0.723215	1.65086	2.31931	0.00479386	0.128628	4.59919	3.87597	12.4468	13.3001	15.4587	22.5587	26.4519	21.0169
ENSG00000105281.12_2	SLC1A5	chr19:47278140-47291851	-	protein_coding	0.635754	1.55375	1.61515	0.0242579	0.24377	6.79925	6.1635	61.8992	62.9421	90.5715	109.019	115.658	106.635
ENSG00000059804.15_1	SLC2A3	chr12:8071826-8088871	-	protein_coding	1.05443	2.0769	1.64885	0.0224468	0.23765	3.39705	2.34261	3.8147	2.72214	6.28163	10.3399	9.80867	8.53805
ENSG00000127526.14_1	SLC35E1	chr19:16660642-16683193	-	protein_coding	1.45237	2.73657	1.63039	0.0234211	0.242304	2.92955	1.47718	1.22749	3.6755	1.07197	5.93009	5.73303	8.47763
ENSG00000204271.11_2	SPIN3	chrX:57002803-57021970	-	protein_coding	0.755051	1.68769	1.61249	0.0244069	0.24377	1.93211	1.17706	1.56219	1.23812	1.01602	1.95792	3.09884	3.58374
ENSG00000117758.13_2	STX12	chr1:28099694-28150963	+	protein_coding	1.22868	2.34352	1.7678	0.0170686	0.214518	3.87649	2.64781	3.19281	6.78649	6.53984	13.0668	12.129	16.155
ENSG00000127952.16_1	STYXL1	chr7:75625656-75677322	-	protein_coding	0.628491	1.54595	2.23012	0.00588681	0.137397	4.03807	3.40958	8.83805	10.1439	9.94487	13.2467	16.4348	16.8487
ENSG00000165632.7_1	TAF3	chr10:7860467-8058590	+	protein_coding	0.678162	1.6001	1.94174	0.0114355	0.182505	2.91839	2.24023	3.88076	4.51332	2.91947	6.40094	7.11087	6.19804
ENSG00000089123.15_2	TASP1	chr20:13370039-13619587	-	protein_coding	0.721256	1.64862	1.79935	0.0158726	0.211526	2.7512	2.02995	4.10538	2.6322	2.67305	5.788	5.09997	6.37078
ENSG00000197226.8	TBC1D9B	chr5:179289066-179334859	-	protein_coding	0.645958	1.56478	1.32536	0.0472755	0.328357	3.69675	3.05079	8.47091	5.88305	7.72899	13.7027	13.7091	9.08115
ENSG00000011007.12_1	TCEB3	chr1:24069645-24088549	+	protein_coding	0.71455	1.64097	2.05845	0.00874087	0.163959	4.47067	3.75612	11.7815	11.81	14.0655	19.1107	25.4307	19.5059
ENSG00000071564.14_2	TCF3	chr19:1609289-1652604	-	protein_coding	0.915811	1.88663	2.24257	0.00572044	0.136666	4.38438	3.46857	10.8519	7.987	11.7358	19.3623	22.0252	18.4294
ENSG00000070814.17_2	TCOF1	chr5:149737202-149779871	+	protein_coding	0.778837	1.71575	1.91737	0.0120956	0.188388	4.76234	3.9835	14.7422	13.8955	15.8787	23.0654	33.3996	23.1476
ENSG00000196663.15_1	TECPR2	chr14:102829300-102968818	+	protein_coding	0.600371	1.51611	1.71362	0.0193368	0.225071	2.00982	1.40945	1.69178	1.27512	2.06067	2.86277	3.60513	2.67205
ENSG00000126062.3_1	TMEM115	chr3:50392180-50397041	-	protein_coding	0.880036	1.84042	1.56863	0.0270002	0.255439	4.43621	3.55617	8.60273	14.5728	9.88389	18.1467	25.6699	18.8692
ENSG00000178826.10_1	TMEM139	chr7:142977050-142985141	+	protein_coding	0.869678	1.82726	1.62883	0.0235056	0.242609	2.39992	1.53024	2.77415	1.12157	2.00932	4.41093	4.03816	4.39259
ENSG00000174695.9_1	TMEM167A	chr5:82348665-82373682	-	protein_coding	2.94425	7.69676	3.99252	0.000101738	0.0405172	4.87334	1.92909	3.15878	3.0205	2.30289	32.7394	22.5665	30.6689
ENSG00000187838.16_2	TMEM256-PLSCR3	chr17:7293046-7298162	-	protein_coding	0.612553	1.52896	2.97239	0.00106564	0.0741812	3.96363	3.35107	8.69147	9.19357	9.75483	14.1688	15.8869	13.8255
ENSG00000281991.1_2	TMEM265	chr16:30751702-30755602	+	protein_coding	0.651098	1.57036	1.32404	0.0474199	0.328486	0.925622	0.274523	0.138505	0.508507	0.030474	0.888528	0.570474	1.31082
ENSG00000129925.10_1	TMEM8A	chr16:420773-437113	-	protein_coding	0.70983	1.63561	1.44955	0.0355182	0.288292	4.49884	3.78901	10.491	12.5328	15.9851	19.169	27.1522	19.3543
ENSG00000100216.5_1	TOMM22	chr22:39077953-39081426	+	protein_coding	1.30149	2.46483	1.33452	0.0462896	0.325768	5.67061	4.36913	24.9742	28.9271	10.3529	54.7737	41.2822	55.0388
ENSG00000025772.7_1	TOMM34	chr20:43570771-43589127	-	protein_coding	0.657139	1.57695	1.42529	0.037559	0.295794	6.01232	5.35518	45.5507	46.3518	30.1137	59.6609	71.3806	60.2547
ENSG00000184428.12_1	TOP1MT	chr8:144386554-144442149	-	protein_coding	0.619475	1.53632	1.54334	0.0286194	0.263081	2.43485	1.81538	2.63941	1.99488	2.99982	4.03288	5.53756	3.80463
ENSG00000167460.14_2	TPM4	chr19:16177831-16213815	+	protein_coding	1.38353	2.60905	2.14981	0.0070825	0.150621	5.56131	4.17779	13.5531	22.6854	16.1982	37.962	44.4643	58.437
ENSG00000213689.10_2	TREX1	chr3:48507210-48509044	+	protein_coding	0.983095	1.9767	1.59769	0.0252529	0.247383	1.47051	0.487419	0.190472	0.483761	0.55991	2.34361	0.945172	2.27215
ENSG00000100106.19_2	TRIOBP	chr22:38093011-38172563	+	protein_coding	0.599706	1.51541	1.45297	0.0352392	0.288038	2.91682	2.31711	3.81239	3.49836	4.71669	5.69077	8.44716	5.81351
ENSG00000121486.11_2	TRMT1L	chr1:185087230-185126204	-	protein_coding	0.6681	1.58898	2.01082	0.00975386	0.170627	3.49205	2.82395	6.33628	5.6988	6.22451	11.8009	10.9263	8.33015
ENSG00000158526.7_1	TSR2	chrX:54466834-54471920	+	protein_coding	0.623867	1.541	1.50274	0.0314242	0.273933	2.99385	2.36998	3.99913	4.11128	4.40605	7.44752	8.65121	5.20013
ENSG00000143367.15_2	TUFT1	chr1:151512781-151556059	+	protein_coding	0.769535	1.70472	2.94113	0.00114517	0.0754174	3.47167	2.70213	5.32212	6.0537	5.18	10.245	10.9962	9.12105
ENSG00000117862.11_2	TXNDC12	chr1:52485803-52521843	-	protein_coding	0.599269	1.51495	2.95763	0.00110249	0.0745329	4.61294	4.01367	14.982	15.4686	15.011	23.3016	21.58	25.702
ENSG00000140553.16_1	UNC45A	chr15:91473410-91497323	+	protein_coding	0.629779	1.54733	1.55223	0.0280393	0.260523	3.73355	3.10378	7.83794	6.53995	8.53388	10.2697	15.3595	11.766
ENSG00000118640.10_1	VAMP8	chr2:85788685-85809154	+	protein_coding	1.41359	2.66399	2.34752	0.00449243	0.125807	5.43393	4.02034	16.9429	17.3612	11.9699	48.5887	32.498	47.6324
ENSG00000111424.10_1	VDR	chr12:48235320-48336831	-	protein_coding	0.774965	1.71115	1.49863	0.0317227	0.275794	3.67397	2.89901	9.14521	5.86004	4.96315	12.716	10.6774	11.9823
ENSG00000102243.12_1	VGLL1	chrX:135614311-135638966	+	protein_coding	0.597995	1.51361	2.80994	0.00154904	0.0855849	0.918772	0.320777	0.312297	0.177311	0.261151	0.949902	0.998091	0.734226
ENSG00000131871.14_1	VIMP	chr15:101811022-101817705	-	protein_coding	0.733391	1.66254	1.52999	0.0295126	0.265096	3.53648	2.80309	8.24131	4.65446	5.50611	10.6721	9.67395	11.5398
ENSG00000141252.19_2	VPS53	chr17:411908-624957	-	protein_coding	0.729535	1.6581	3.15461	0.000700465	0.0663652	2.1588	1.42926	1.80703	1.55703	1.72127	3.17036	3.87343	3.38108
ENSG00000084463.7_1	WBP11	chr12:14937513-14956474	-	protein_coding	1.05482	2.07746	2.1438	0.00718117	0.151072	4.83976	3.78494	17.3827	10.7955	11.0785	27.5152	27.1839	28.2187
ENSG00000120688.8_1	WBP4	chr13:41635410-41658142	+	protein_coding	0.93339	1.90976	2.0407	0.00910544	0.165953	4.5117	3.57831	12.5933	8.2227	12.5941	22.4636	19.903	23.2028
ENSG00000154767.14_2	XPC	chr3:14186647-14220283	-	protein_coding	0.698145	1.62242	1.49005	0.0323558	0.278132	3.83685	3.13871	7.34356	6.74761	9.56853	11.1801	16.9778	12.324
ENSG00000166913.12_2	YWHAB	chr20:43514317-43537173	+	protein_coding	1.1253	2.18147	1.32151	0.0476965	0.329309	5.71532	4.59002	40.5069	16.1541	18.6205	53.9446	48.8912	51.9049
ENSG00000177888.7_1	ZBTB41	chr1:197122810-197169672	-	protein_coding	1.10448	2.15022	1.35211	0.0444523	0.318427	1.89481	0.790324	0.564534	0.340987	1.46561	3.35498	1.54069	3.64775
ENSG00000171307.18_1	ZDHHC16	chr10:99205888-99217127	+	protein_coding	0.802983	1.7447	1.42563	0.0375291	0.295766	3.19654	2.39356	5.20313	3.08699	4.72248	6.29299	10.4038	8.26422
ENSG00000153786.12_2	ZDHHC7	chr16:85007787-85045141	-	protein_coding	0.599524	1.51522	1.94659	0.0113085	0.182089	4.40359	3.80406	11.9365	12.312	14.8252	21.1502	22.1667	17.4754
ENSG00000160445.10_2	ZER1	chr9:131492065-131534693	-	protein_coding	0.673787	1.59525	1.61992	0.0239929	0.243303	3.0685	2.39471	4.31779	3.85872	4.62844	6.98979	9.625	5.95451
ENSG00000155592.15_1	ZKSCAN2	chr16:25247322-25269252	-	protein_coding	0.614984	1.53154	2.77027	0.00169719	0.089363	1.77907	1.16408	1.48173	1.10802	1.15101	2.27286	2.47918	2.55022
ENSG00000196652.11_1	ZKSCAN5	chr7:99102274-99132323	+	protein_coding	0.694729	1.61858	1.39903	0.0399001	0.305008	2.26782	1.5731	2.50241	1.27639	2.30394	4.48728	3.9821	3.08583
ENSG00000103343.12_2	ZNF174	chr16:3451235-3459370	+	protein_coding	0.602514	1.51836	1.53385	0.0292518	0.264135	2.69559	2.09308	3.43426	2.45739	4.06602	5.35824	6.20746	4.93255
ENSG00000130803.14_1	ZNF317	chr19:9251056-9274100	+	protein_coding	0.69104	1.61445	2.2752	0.00530639	0.132927	3.58835	2.89731	5.84869	6.76875	6.7727	10.2036	13.0046	10.091
ENSG00000165244.6_1	ZNF367	chr9:99148223-99180611	-	protein_coding	0.595091	1.51057	2.03532	0.00921885	0.167124	4.44741	3.85232	14.0881	13.3624	12.9037	20.9879	17.7854	24.1424
ENSG00000180855.15_2	ZNF443	chr19:12540521-12551926	-	protein_coding	1.56175	2.95211	3.8731	0.000133937	0.0413928	2.0127	0.450959	0.568272	0.334781	0.220183	2.9357	3.02416	3.14913
ENSG00000204604.9_2	ZNF468	chr19:53341261-53360902	-	protein_coding	0.841507	1.79192	1.68259	0.0207688	0.230607	2.32632	1.48481	1.15378	2.42265	1.97411	3.39771	3.98823	4.75048
ENSG00000102870.5_1	ZNF629	chr16:30789770-30798523	-	protein_coding	0.708118	1.63367	2.19497	0.00638309	0.142529	2.25778	1.54966	2.26741	1.6374	1.91143	3.48625	4.50612	3.42845
ENSG00000179195.15_2	ZNF664	chr12:124456392-124499986	+	protein_coding	0.820336	1.76582	1.38181	0.0415136	0.310116	3.70208	2.88175	5.57964	5.51566	8.33931	13.5841	14.67	8.64637
ENSG00000181220.15_1	ZNF746	chr7:149169885-149194908	-	protein_coding	0.611214	1.52754	1.44499	0.0358932	0.289767	2.19941	1.5882	2.628	1.84023	1.63794	3.33889	4.54264	3.02877
ENSG00000140265.12_1	ZSCAN29	chr15:43650370-43663223	-	protein_coding	0.760252	1.69379	1.54209	0.0287016	0.26347	2.78122	2.02096	4.24147	3.07711	2.12829	6.60466	5.62872	5.44435
ENSG00000086827.8_2	ZW10	chr11:113603909-113644533	-	protein_coding	1.22156	2.33199	4.2356	5.81298e-05	0.0350444	4.3362	3.11464	7.92123	8.22747	6.89387	19.2506	19.0974	19.2488
