# Supplementary material for: The novel long noncoding RNA u50535 promotes colorectal cancer growth and metastasis by regulating CCL20
Source: Cell Death Dis. 2018 Jul 3;9(7):751. doi: 10.1038/s41419-018-0771-y (PMC6030363; doi:10.1038/s41419-018-0771-y)
Supplement: Supplementary file 4 — Supplementary-TableS3 [file 41419_2018_771_MOESM4_ESM.xlsx]

## Sheet: 工作表1
GO.ID	Term	Ontology	Count	Pop.Hits	List.Total	Pop.Total	Fold.Enrichment	Pvalue	FDR	Enrichment.Score	Gene.Ratio	GENES
GO:0010646	regulation of cell communication	Biological Process	32	2905	139	16536	1.31045	0.00721077	0.673568	2.14202	0.230216	ABAT//ABHD6//ACVR2A//ATP6V1C2//CCL20//CHI3L1//CRABP2//CYP26B1//EPHA2//F2R//FRS2//HES1//HIF1AN//IL6ST//JAG1//LGALS3//LGR5//LITAF//NPC1//OCRL//PAG1//PDCD10//PDCD4//PRKAR1A//SKAP2//SMAD4//SRPX//STX3//URI1//USP46//WDFY1//ZDHHC17
GO:0007166	cell surface receptor signaling pathway	Biological Process	30	2677	139	16536	1.33318	0.00746388	0.673568	2.12704	0.215827	ACVR2A//ADGRA3//ARPC5//ATP6V1C2//B2M//BLOC1S2//CCL20//DYRK2//E2F5//EFNB2//EPHA2//FRS2//GRHL3//HES1//HES7//HIF1AN//IL33//IL6ST//JAG1//LGALS3//LGR5//MYL12A//OAS3//PAG1//PDCD10//PRKAR1A//RBM15//RNF138//SMAD4//SRPX
GO:0008283	cell proliferation	Biological Process	27	1883	139	16536	1.7058	0.000326115	0.331496	3.48663	0.194245	ACVR2A//ATF5//BLOC1S2//BYSL//C9orf69//DOCK7//EFNB2//EPHA2//F2R//FRS2//HES1//HMGN1//HOXA5//IL6ST//JAG1//LGALS3//LGR5//N4BP2L2//NEU1//PDCD10//PRKAR1A//PTPN14//SKAP2//SMAD4//SRPX//STX3//TFF1
GO:0042127	regulation of cell proliferation	Biological Process	23	1458	139	16536	1.87666	0.000257846	0.31452	3.58864	0.165468	ATF5//BLOC1S2//C9orf69//EFNB2//F2R//FRS2//HES1//HMGN1//HOXA5//IL6ST//JAG1//LGALS3//LGR5//N4BP2L2//NEU1//PDCD10//PRKAR1A//PTPN14//SKAP2//SMAD4//SRPX//STX3//TFF1
GO:0006357	regulation of transcription from RNA pol II promoter	Biological Process	21	1784	139	16536	1.40036	0.0158513	0.743191	1.79994	0.151079	ACVR2A//ATF5//CBX6//E2F5//ERF//GRHL3//HES1//HES7//HIF1AN//HMGN1//HOXA5//IL33//JAG1//LITAF//MED30//N4BP2L2//PRKAR1A//RBM15//SMAD4//TAF13//URI1
GO:0008219	cell death	Biological Process	21	1924	139	16536	1.29846	0.0334327	0.846084	1.47583	0.151079	ATF5//BCAP29//BLOC1S2//CHI3L1//CYP26B1//DYRK2//EMC4//EPHA2//F2R//FRS2//HOXA5//IL33//IL6ST//LGALS3//LITAF//NPC1//PDCD10//PDCD4//SMAD4//SRPX//URI1
GO:0002682	regulation of immune system process	Biological Process	20	1505	139	16536	1.58092	0.00522655	0.596585	2.28178	0.143885	ACVR2A//ARPC5//ATP11C//B2M//CCL20//CYP26B1//ELMOD2//FRS2//HES1//HOXA5//IL33//IL6ST//JAG1//LGALS3//N4BP2L2//PAG1//PRKAR1A//RBM15//SKAP2//WDFY1
GO:1903047	mitotic cell cycle process	Biological Process	16	841	194	16536	1.62163	0.0137772	1	1.86084	0.0824742	AKT1//CDC34//CLIP1//E2F1//ENSA//GOLGA2//MAD1L1//NOLC1//NUDC//PDXP//SOX4//TCF3//TGFA//TRIOBP//XPC//ZW10
GO:0060562	epithelial tube morphogenesis	Biological Process	9	326	139	16536	3.28428	0.000583203	0.395218	3.23418	0.0647482	EFNB2//EPHA2//GRHL3//HES1//HOXA5//LGR5//RBM15//RDH10//SMAD4
GO:0001525	angiogenesis	Biological Process	7	411	139	16536	2.02615	0.0290775	0.809789	1.53644	0.0503597	CHI3L1//EFNB2//EPHA2//HOXA5//JAG1//PDCD10//RBM15
GO:1901987	regulation of cell cycle phase transition	Biological Process	7	284	194	16536	2.10091	0.0284471	1	1.54596	0.0360825	AKT1//E2F1//MAD1L1//SOX4//TCF3//XPC//ZW10
GO:0097193	intrinsic apoptotic signaling pathway	Biological Process	7	290	194	16536	2.05745	0.0313581	1	1.50365	0.0360825	AKT1//E2F1//PERP//SART1//TXNDC12//VIMP//YWHAB
GO:0002009	morphogenesis of an epithelium	Biological Process	12	471	139	16536	3.03093	0.000149108	0.303137	3.8265	0.0863309	EFNB2//EPHA2//FRS2//GRHL3//HES1//HOXA5//JAG1//LGR5//PDCD10//RBM15//RDH10//SMAD4
GO:0098602	single organism cell adhesion	Biological Process	14	749	194	16536	1.59322	0.0236124	1	1.62686	0.0721649	AKT1//CSK//DLG5//EFNA1//LGALS1//MAD1L1//MMP24//PERP//PODXL2//RAPGEF1//SART1//SOX4//TCF3//TRIOBP
