# Supplementary material for: The novel long noncoding RNA u50535 promotes colorectal cancer growth and metastasis by regulating CCL20
Source: Cell Death Dis. 2018 Jul 3;9(7):751. doi: 10.1038/s41419-018-0771-y (PMC6030363; doi:10.1038/s41419-018-0771-y)
Supplement: Supplementary file 5 — Supplementary-TableS4 [file 41419_2018_771_MOESM5_ESM.xlsx]

## Sheet: HALLMARK_INFLAMMATORY_RESPONSE
NAME	PROBE	GENE SYMBOL	GENE_TITLE	RANK IN GENE LIST	RANK METRIC SCORE	RUNNING ES	CORE ENRICHMENT
row_0	DCBLD2	null	null	100	1.0805	0.0295292	No
row_1	F3	null	null	254	0.767158	0.0431809	No
row_2	EREG	null	null	538	0.57205	0.038294	No
row_3	NDP	null	null	548	0.566799	0.0576605	No
row_4	CX3CL1	null	null	668	0.517237	0.0654516	No
row_5	TAPBP	null	null	886	0.448529	0.0620563	No
row_6	TNFSF9	null	null	1311	0.363594	0.0371746	No
row_7	LDLR	null	null	1316	0.362859	0.04973	No
row_8	IL7R	null	null	1345	0.358602	0.0599932	No
row_9	NAMPT	null	null	1832	0.295994	0.0271757	No
row_10	TIMP1	null	null	1981	0.279059	0.0239046	No
row_11	MET	null	null	2190	0.258434	0.0145477	No
row_12	SLC7A1	null	null	2228	0.254985	0.0203209	No
row_13	BTG2	null	null	2452	0.235411	0.0088067	No
row_14	MXD1	null	null	2482	0.233	0.0145112	No
row_15	CD82	null	null	2520	0.22833	0.0193359	No
row_16	TPBG	null	null	2591	0.221456	0.0209724	No
row_17	IRAK2	null	null	2714	0.211664	0.0176222	No
row_18	EDN1	null	null	2718	0.211391	0.0248769	No
row_19	ABI1	null	null	2841	0.203174	0.0212246	No
row_20	RIPK2	null	null	3181	0.17909	-0.00264075	No
row_21	SGMS2	null	null	3436	0.16405	-0.0194594	No
row_22	LPAR1	null	null	3437	0.163858	-0.0136286	No
row_23	RAF1	null	null	3475	0.161677	-0.0111757	No
row_24	NMI	null	null	3513	0.159629	-0.00879573	No
row_25	MMP14	null	null	3544	0.157946	-0.00585123	No
row_26	ICOSLG	null	null	3803	0.140887	-0.0238509	No
row_27	HAS2	null	null	3851	0.138101	-0.023129	No
row_28	IFNAR1	null	null	3903	0.135115	-0.0228701	No
row_29	SEMA4D	null	null	4236	0.113907	-0.0484305	No
row_30	EMP3	null	null	4287	0.110577	-0.0489556	No
row_31	SERPINE1	null	null	4336	0.107945	-0.049396	No
row_32	PSEN1	null	null	4696	0.087849	-0.078292	No
row_33	SPHK1	null	null	4843	0.0793431	-0.0884915	No
row_34	ADRM1	null	null	4874	0.0775314	-0.0884086	No
row_35	FZD5	null	null	4895	0.0764923	-0.0874706	No
row_36	P2RX4	null	null	4979	0.0716582	-0.0923241	No
row_37	TLR3	null	null	5302	0.0549544	-0.11909	No
row_38	RELA	null	null	5351	0.0531853	-0.121479	No
row_39	ATP2A2	null	null	5556	0.0423199	-0.13817	No
row_40	IL1A	null	null	5867	0.0247497	-0.16494	No
row_41	IRF1	null	null	5873	0.0242553	-0.164523	No
row_42	GNAI3	null	null	6090	0.0137637	-0.1833	No
row_43	SLC11A2	null	null	6133	0.0112187	-0.186647	No
row_44	PVR	null	null	6224	0.00644827	-0.194446	No
row_45	ITGB8	null	null	6364	-0.0010116	-0.206808	No
row_46	ICAM1	null	null	6481	-0.0075826	-0.216886	No
row_47	SRI	null	null	6562	-0.0118871	-0.223598	No
row_48	GCH1	null	null	6572	-0.0124252	-0.223959	No
row_49	IL15RA	null	null	6596	-0.0136434	-0.225525	No
row_50	ITGA5	null	null	6676	-0.0183285	-0.23192	No
row_51	IRF7	null	null	6947	-0.0325757	-0.254844	No
row_52	NFKB1	null	null	7024	-0.0372449	-0.260298	No
row_53	IL4R	null	null	7090	-0.0401548	-0.264667	No
row_54	OLR1	null	null	7123	-0.0417376	-0.266036	No
row_55	CCL22	null	null	7220	-0.0472556	-0.272917	No
row_56	ADM	null	null	7227	-0.0477897	-0.271752	No
row_57	EIF2AK2	null	null	7444	-0.0602299	-0.288875	No
row_58	SLC31A1	null	null	7459	-0.0611524	-0.287948	No
row_59	PLAUR	null	null	7609	-0.0703437	-0.298735	No
row_60	IL15	null	null	7614	-0.0705573	-0.296581	No
row_61	SLC7A2	null	null	7743	-0.0784452	-0.305207	No
row_62	AHR	null	null	8290	-0.114584	-0.349832	No
row_63	LYN	null	null	8438	-0.124147	-0.358526	No
row_64	IFNGR2	null	null	8440	-0.124197	-0.354196	No
row_65	HIF1A	null	null	8445	-0.124438	-0.350125	No
row_66	GABBR1	null	null	8571	-0.133899	-0.35651	No
row_67	KIF1B	null	null	8953	-0.164023	-0.384658	No
row_68	IL1R1	null	null	9047	-0.172397	-0.386818	No
row_69	RGS16	null	null	9164	-0.184214	-0.39061	No
row_70	CD55	null	null	9347	-0.200294	-0.399717	No
row_71	BEST1	null	null	9623	-0.230192	-0.416055	No
row_72	CD14	null	null	9733	-0.244084	-0.417092	Yes
row_73	ATP2C1	null	null	9757	-0.24827	-0.410309	Yes
row_74	PTGER4	null	null	9775	-0.250287	-0.402919	Yes
row_75	TNFRSF9	null	null	9824	-0.258223	-0.398012	Yes
row_76	EBI3	null	null	9973	-0.281469	-0.401197	Yes
row_77	LY6E	null	null	10058	-0.292147	-0.398294	Yes
row_78	RASGRP1	null	null	10106	-0.301034	-0.391774	Yes
row_79	CCRL2	null	null	10107	-0.301173	-0.381057	Yes
row_80	ATP2B1	null	null	10182	-0.314355	-0.376472	Yes
row_81	IL18	null	null	10230	-0.323217	-0.369162	Yes
row_82	TNFRSF1B	null	null	10247	-0.327665	-0.35893	Yes
row_83	LAMP3	null	null	10284	-0.335304	-0.350209	Yes
row_84	IFITM1	null	null	10351	-0.347178	-0.343742	Yes
row_85	NOD2	null	null	10506	-0.392628	-0.343507	Yes
row_86	SLC31A2	null	null	10549	-0.404955	-0.332843	Yes
row_87	ACVR1B	null	null	10572	-0.413746	-0.320083	Yes
row_88	ADORA2B	null	null	10611	-0.428465	-0.308225	Yes
row_89	KLF6	null	null	10657	-0.444867	-0.296409	Yes
row_90	MYC	null	null	10696	-0.45992	-0.283432	Yes
row_91	LIF	null	null	10740	-0.477411	-0.270279	Yes
row_92	P2RY2	null	null	10757	-0.487152	-0.254371	Yes
row_93	HBEGF	null	null	10821	-0.517262	-0.241584	Yes
row_94	CSF1	null	null	10992	-0.622753	-0.234588	Yes
row_95	ACVR2A	null	null	11001	-0.628979	-0.212919	Yes
row_96	NFKBIA	null	null	11006	-0.63162	-0.1908	Yes
row_97	CDKN1A	null	null	11055	-0.667662	-0.171323	Yes
row_98	TLR2	null	null	11091	-0.714739	-0.149012	Yes
row_99	PTGER2	null	null	11140	-0.814552	-0.124308	Yes
row_100	CCL20	null	null	11218	-1.02236	-0.0947957	Yes
row_101	TNFSF15	null	null	11264	-1.25692	-0.0540825	Yes
row_102	RHOG	null	null	11295	-1.64015	0.00160544	Yes

## Sheet: HALLMARK_G2M_CHECKPOINT
NAME	PROBE	GENE SYMBOL	GENE_TITLE	RANK IN GENE LIST	RANK METRIC SCORE	RUNNING ES	CORE ENRICHMENT
row_0	HIST1H2BK	null	null	27	1.54153	0.0480633	Yes
row_1	CKS2	null	null	94	0.935733	0.072775	Yes
row_2	SLC7A1	null	null	140	0.784882	0.094435	Yes
row_3	CDKN2C	null	null	196	0.696226	0.112291	Yes
row_4	TMPO	null	null	207	0.68219	0.133737	Yes
row_5	RAD21	null	null	346	0.522567	0.138438	Yes
row_6	H2AFZ	null	null	397	0.483404	0.149773	Yes
row_7	SYNCRIP	null	null	457	0.441219	0.158917	Yes
row_8	CCNT1	null	null	505	0.412896	0.168212	Yes
row_9	HMGN2	null	null	531	0.396557	0.178952	Yes
row_10	DR1	null	null	545	0.390234	0.190565	Yes
row_11	TGFB1	null	null	603	0.367765	0.197483	Yes
row_12	RAD23B	null	null	606	0.365882	0.209287	Yes
row_13	MYC	null	null	625	0.355853	0.219323	Yes
row_14	HN1	null	null	681	0.332499	0.225266	Yes
row_15	CDKN3	null	null	682	0.332398	0.236154	Yes
row_16	MT2A	null	null	683	0.332189	0.247034	Yes
row_17	ORC6	null	null	701	0.327706	0.256239	Yes
row_18	CDC27	null	null	817	0.295934	0.255586	Yes
row_19	SAP30	null	null	820	0.294961	0.265067	Yes
row_20	KIF11	null	null	869	0.283836	0.270046	Yes
row_21	CCND1	null	null	891	0.278608	0.277282	Yes
row_22	PDS5B	null	null	914	0.274898	0.284307	Yes
row_23	NOTCH2	null	null	932	0.270808	0.291648	Yes
row_24	CENPE	null	null	996	0.253404	0.29428	Yes
row_25	HMMR	null	null	1021	0.246897	0.300208	Yes
row_26	TOP2A	null	null	1057	0.240124	0.304924	Yes
row_27	CENPF	null	null	1085	0.23574	0.310216	Yes
row_28	GSPT1	null	null	1109	0.232011	0.315747	Yes
row_29	MKI67	null	null	1157	0.223638	0.318843	Yes
row_30	E2F3	null	null	1209	0.215961	0.321329	Yes
row_31	SUV39H1	null	null	1224	0.212679	0.327035	Yes
row_32	NEK2	null	null	1291	0.19921	0.327622	Yes
row_33	H2AFX	null	null	1297	0.198097	0.333661	Yes
row_34	SNRPD1	null	null	1302	0.197685	0.339776	Yes
row_35	RAD54L	null	null	1317	0.195852	0.344932	Yes
row_36	CDKN1B	null	null	1335	0.19321	0.349731	Yes
row_37	KIF20B	null	null	1343	0.19176	0.355382	Yes
row_38	TTK	null	null	1357	0.190552	0.360454	Yes
row_39	PAFAH1B1	null	null	1358	0.190481	0.366693	Yes
row_40	SLC38A1	null	null	1511	0.168144	0.358526	Yes
row_41	HNRNPD	null	null	1530	0.165549	0.362329	Yes
row_42	BUB1	null	null	1554	0.162767	0.365591	Yes
row_43	BRCA2	null	null	1558	0.162132	0.370631	Yes
row_44	HIRA	null	null	1601	0.157695	0.372018	Yes
row_45	PML	null	null	1638	0.154253	0.373832	Yes
row_46	CASC5	null	null	1645	0.153365	0.378315	Yes
row_47	PBK	null	null	1685	0.149892	0.379716	Yes
row_48	UBE2S	null	null	1713	0.147936	0.382133	Yes
row_49	STIL	null	null	1731	0.146832	0.385413	Yes
row_50	TOP1	null	null	1767	0.143486	0.386964	Yes
row_51	CCNB2	null	null	1773	0.142876	0.391194	Yes
row_52	DMD	null	null	1856	0.135144	0.388243	Yes
row_53	SLC12A2	null	null	1896	0.132516	0.389074	Yes
row_54	CHEK1	null	null	1916	0.131056	0.391658	Yes
row_55	ILF3	null	null	1923	0.130415	0.39539	Yes
row_56	LMNB1	null	null	1985	0.125711	0.394019	Yes
row_57	SMC1A	null	null	2036	0.122245	0.393525	Yes
row_58	XPO1	null	null	2092	0.118201	0.392448	Yes
row_59	SMC4	null	null	2103	0.11732	0.395391	Yes
row_60	BARD1	null	null	2106	0.117236	0.399051	Yes
row_61	NDC80	null	null	2195	0.111985	0.394802	Yes
row_62	UCK2	null	null	2214	0.110151	0.396791	Yes
row_63	STAG1	null	null	2228	0.109372	0.399204	Yes
row_64	CTCF	null	null	2260	0.106738	0.399911	Yes
row_65	PRC1	null	null	2273	0.106063	0.402305	Yes
row_66	PLK4	null	null	2275	0.106004	0.405687	Yes
row_67	CASP8AP2	null	null	2295	0.104386	0.407397	Yes
row_68	NASP	null	null	2330	0.102705	0.407702	Yes
row_69	AURKA	null	null	2336	0.102483	0.410609	Yes
row_70	CUL4A	null	null	2360	0.101394	0.411861	Yes
row_71	HMGB3	null	null	2463	0.0962751	0.405838	No
row_72	E2F1	null	null	2511	0.09412	0.404692	No
row_73	PLK1	null	null	2544	0.0925815	0.404846	No
row_74	LIG3	null	null	2598	0.0894051	0.403006	No
row_75	G3BP1	null	null	2614	0.0884817	0.404554	No
row_76	KIF23	null	null	2633	0.0875647	0.405803	No
row_77	NUMA1	null	null	2641	0.087021	0.408024	No
row_78	KIF22	null	null	2664	0.0861256	0.408865	No
row_79	SMC2	null	null	2705	0.0840374	0.408019	No
row_80	HSPA8	null	null	2896	0.0741973	0.393356	No
row_81	HIF1A	null	null	2907	0.0735022	0.394863	No
row_82	KIF15	null	null	2921	0.0728773	0.396081	No
row_83	TRA2B	null	null	2924	0.0726908	0.398282	No
row_84	KPNA2	null	null	2965	0.071178	0.397015	No
row_85	WHSC1	null	null	2983	0.0701131	0.397782	No
row_86	AURKB	null	null	2994	0.0697934	0.399168	No
row_87	KPNB1	null	null	3010	0.0689702	0.400078	No
row_88	SRSF1	null	null	3046	0.0672329	0.399131	No
row_89	CBX1	null	null	3050	0.0669332	0.401053	No
row_90	FANCC	null	null	3065	0.0664802	0.401971	No
row_91	CDC20	null	null	3078	0.0659111	0.403051	No
row_92	CKS1B	null	null	3222	0.0604686	0.392166	No
row_93	NCL	null	null	3360	0.0549764	0.381641	No
row_94	SQLE	null	null	3377	0.0545404	0.381988	No
row_95	ABL1	null	null	3425	0.0524639	0.379478	No
row_96	NUP98	null	null	3430	0.0523132	0.380831	No
row_97	POLE	null	null	3519	0.0493563	0.374531	No
row_98	SMARCC1	null	null	3534	0.0488745	0.374872	No
row_99	EFNA5	null	null	3562	0.047809	0.374009	No
row_100	PRPF4B	null	null	3623	0.0458559	0.370113	No
row_101	BUB3	null	null	3867	0.0374562	0.349477	No
row_102	RACGAP1	null	null	4003	0.0329737	0.338412	No
row_103	WRN	null	null	4033	0.031724	0.336842	No
row_104	CUL1	null	null	4045	0.0313748	0.33688	No
row_105	POLQ	null	null	4063	0.0305758	0.336352	No
row_106	EZH2	null	null	4145	0.0280387	0.329983	No
row_107	DBF4	null	null	4186	0.0271107	0.327272	No
row_108	FOXN3	null	null	4237	0.0255603	0.323611	No
row_109	MCM5	null	null	4261	0.0245682	0.322346	No
row_110	TFDP1	null	null	4282	0.023848	0.321328	No
row_111	ESPL1	null	null	4346	0.02192	0.316378	No
row_112	PAPD7	null	null	4424	0.019757	0.310097	No
row_113	BIRC5	null	null	4490	0.0177461	0.304831	No
row_114	LBR	null	null	4577	0.0148057	0.297578	No
row_115	DKC1	null	null	4644	0.0128983	0.292063	No
row_116	MCM2	null	null	4701	0.0112697	0.287394	No
row_117	CUL3	null	null	4712	0.0109198	0.286852	No
row_118	CDC25A	null	null	4725	0.0105674	0.286118	No
row_119	TLE3	null	null	4806	0.00816323	0.279188	No
row_120	DDX39A	null	null	4839	0.00736197	0.27655	No
row_121	INCENP	null	null	4963	0.00391778	0.265613	No
row_122	PTTG1	null	null	5197	-0.00366128	0.24477	No
row_123	NUSAP1	null	null	5207	-0.00405193	0.244093	No
row_124	CDC6	null	null	5212	-0.00436536	0.243876	No
row_125	NUP50	null	null	5270	-0.00626954	0.238953	No
row_126	ATRX	null	null	5371	-0.00943305	0.230265	No
row_127	CUL5	null	null	5455	-0.0114121	0.223172	No
row_128	ARID4A	null	null	5484	-0.0124547	0.221061	No
row_129	EXO1	null	null	5502	-0.0129985	0.219957	No
row_130	RASAL2	null	null	5565	-0.0146793	0.21486	No
row_131	E2F2	null	null	5572	-0.0147969	0.214804	No
row_132	KIF4A	null	null	5581	-0.0150374	0.214577	No
row_133	EWSR1	null	null	5688	-0.017335	0.205608	No
row_134	H2AFV	null	null	5707	-0.0181094	0.204582	No
row_135	TROAP	null	null	5848	-0.0228008	0.192733	No
row_136	MCM6	null	null	5854	-0.023041	0.193038	No
row_137	DTYMK	null	null	6124	-0.0313274	0.169863	No
row_138	KIF5B	null	null	6154	-0.0323796	0.168314	No
row_139	NOLC1	null	null	6194	-0.0335407	0.165904	No
row_140	CDC7	null	null	6289	-0.0370121	0.158659	No
row_141	ORC5	null	null	6303	-0.0375689	0.15872	No
row_142	SLC7A5	null	null	6353	-0.0389957	0.155589	No
row_143	ODC1	null	null	6456	-0.0421061	0.147792	No
row_144	GINS2	null	null	6533	-0.0447188	0.142419	No
row_145	PRMT5	null	null	6863	-0.0564324	0.114668	No
row_146	CDC45	null	null	7014	-0.0617966	0.103196	No
row_147	HUS1	null	null	7050	-0.062856	0.102106	No
row_148	TNPO2	null	null	7158	-0.0670369	0.0946755	No
row_149	TPX2	null	null	7197	-0.068545	0.0935018	No
row_150	YTHDC1	null	null	7238	-0.0701304	0.0922002	No
row_151	RBM14	null	null	7293	-0.0720036	0.0897003	No
row_152	KIF2C	null	null	7403	-0.0756329	0.0823711	No
row_153	MAD2L1	null	null	7631	-0.0842134	0.0647066	No
row_154	CHAF1A	null	null	7649	-0.084914	0.0659585	No
row_155	MARCKS	null	null	7925	-0.095168	0.0443344	No
row_156	ATF5	null	null	7933	-0.0954521	0.0468311	No
row_157	MNAT1	null	null	7956	-0.0965353	0.0480138	No
row_158	TACC3	null	null	8045	-0.10009	0.043375	No
row_159	CENPA	null	null	8116	-0.103645	0.040472	No
row_160	RPA2	null	null	8359	-0.115683	0.0224888	No
row_161	PRIM2	null	null	8403	-0.117399	0.0224655	No
row_162	ODF2	null	null	8647	-0.128945	0.00482675	No
row_163	MYBL2	null	null	8854	-0.13922	-0.00914667	No
row_164	HNRNPU	null	null	8922	-0.143206	-0.0104839	No
row_165	TRAIP	null	null	8963	-0.146285	-0.00929111	No
row_166	FBXO5	null	null	9103	-0.154924	-0.0167223	No
row_167	E2F4	null	null	9193	-0.160672	-0.0194667	No
row_168	BCL3	null	null	9227	-0.163269	-0.0170879	No
row_169	UPF1	null	null	9299	-0.168239	-0.017965	No
row_170	STMN1	null	null	9577	-0.186702	-0.0367709	No
row_171	CDC25B	null	null	9583	-0.186952	-0.0310972	No
row_172	MAPK14	null	null	9587	-0.187467	-0.0252267	No
row_173	UBE2C	null	null	9625	-0.189882	-0.022336	No
row_174	CCNA2	null	null	9690	-0.195711	-0.0216835	No
row_175	SFPQ	null	null	9693	-0.19663	-0.0154229	No
row_176	SRSF10	null	null	9752	-0.201771	-0.0140321	No
row_177	SS18	null	null	9760	-0.202273	-0.0080365	No
row_178	POLA2	null	null	9873	-0.215606	-0.0110509	No
row_179	CDK4	null	null	10053	-0.23692	-0.019395	No
row_180	KATNA1	null	null	10168	-0.255719	-0.0212754	No
row_181	CHMP1A	null	null	10246	-0.26918	-0.019386	No
row_182	SRSF2	null	null	10267	-0.273468	-0.012228	No
row_183	MCM3	null	null	10386	-0.294872	-0.0131859	No
row_184	CDK1	null	null	10401	-0.298282	-0.00467528	No
row_185	MTF2	null	null	10433	-0.307238	0.0025992	No
row_186	AMD1	null	null	10500	-0.324916	0.0073038	No
row_187	RBL1	null	null	10597	-0.353659	0.0102508	No
row_188	HMGA1	null	null	10896	-0.473368	-0.00105477	No
row_189	CCNF	null	null	10963	-0.515791	0.00990188	No
row_190	SMAD3	null	null	11078	-0.634338	0.020423	No

## Sheet: MORF_ACTG1
NAME	PROBE	GENE SYMBOL	GENE_TITLE	RANK IN GENE LIST	RANK METRIC SCORE	RUNNING ES	CORE ENRICHMENT
row_0	COX8A	null	null	10	2.13002	0.0760386	No
row_1	HDGF	null	null	1074	0.4085	-0.00431301	No
row_2	SSR2	null	null	1734	0.306124	-0.0522166	No
row_3	PTMA	null	null	2454	0.235283	-0.108047	No
row_4	MAZ	null	null	2500	0.230045	-0.103764	No
row_5	ZFPL1	null	null	2629	0.218109	-0.107339	No
row_6	UBC	null	null	3058	0.187727	-0.138851	No
row_7	PFN1	null	null	3517	0.159297	-0.174075	No
row_8	LYPLA2	null	null	3651	0.149953	-0.180558	No
row_9	COX5B	null	null	3717	0.145812	-0.181107	No
row_10	ARPC3	null	null	3835	0.138994	-0.186555	No
row_11	EIF4A1	null	null	4111	0.121247	-0.206779	No
row_12	SUMO3	null	null	4148	0.119177	-0.205696	No
row_13	NAP1L1	null	null	4209	0.115593	-0.206889	No
row_14	HINT1	null	null	4289	0.11049	-0.209966	No
row_15	RAN	null	null	4668	0.0897571	-0.240544	No
row_16	CFL1	null	null	5082	0.0661012	-0.275107	No
row_17	PGK1	null	null	5237	0.0583233	-0.286779	No
row_18	RPL11	null	null	5276	0.056614	-0.288134	No
row_19	RPL29	null	null	5283	0.0562986	-0.286637	No
row_20	SRP14	null	null	5313	0.0546112	-0.28726	No
row_21	HNRNPC	null	null	5363	0.0525456	-0.289746	No
row_22	UBB	null	null	5523	0.0443043	-0.302371	No
row_23	FAU	null	null	5525	0.0441636	-0.300866	No
row_24	COX6A1	null	null	5537	0.0436157	-0.300274	No
row_25	PSMB1	null	null	5709	0.0337286	-0.314355	No
row_26	HSP90AA1	null	null	5868	0.0246639	-0.327601	No
row_27	PPIA	null	null	5925	0.0215608	-0.331832	No
row_28	YWHAZ	null	null	5998	0.0180871	-0.337621	No
row_29	BTF3	null	null	6076	0.014407	-0.34399	No
row_30	HSP90AB1	null	null	6240	0.00565723	-0.358369	No
row_31	PCBP2	null	null	6319	0.00148919	-0.365294	No
row_32	RPL27	null	null	6698	-0.0191149	-0.398423	No
row_33	SNRPB	null	null	6757	-0.0219652	-0.402819	No
row_34	RPL23A	null	null	6872	-0.0279932	-0.412007	No
row_35	BTBD2	null	null	6899	-0.0291488	-0.41328	No
row_36	EIF4A2	null	null	6906	-0.0296737	-0.412745	No
row_37	RPL18A	null	null	6923	-0.0307817	-0.413065	No
row_38	CLIC1	null	null	7036	-0.0375126	-0.421731	No
row_39	RPL10	null	null	7086	-0.0396705	-0.424682	No
row_40	RPL32	null	null	7281	-0.0505758	-0.440212	No
row_41	ENO1	null	null	7325	-0.0536474	-0.442122	No
row_42	RPL19	null	null	7338	-0.0545146	-0.441227	No
row_43	UBE2I	null	null	7358	-0.0553887	-0.440926	No
row_44	ARPC2	null	null	7409	-0.057957	-0.443306	No
row_45	RPS9	null	null	7420	-0.0587958	-0.442077	No
row_46	CALM2	null	null	7500	-0.0642718	-0.446824	No
row_47	ACTB	null	null	7503	-0.0644135	-0.444676	No
row_48	MYL6	null	null	7587	-0.0694041	-0.449595	No
row_49	RPL14	null	null	7668	-0.0737854	-0.454088	No
row_50	NME2	null	null	7674	-0.0742874	-0.451852	No
row_51	TAGLN2	null	null	7723	-0.0775319	-0.453346	No
row_52	NCL	null	null	7863	-0.0855645	-0.462692	No
row_53	RPS27	null	null	7907	-0.088547	-0.463341	No
row_54	TUBA1B	null	null	7910	-0.0887216	-0.460316	No
row_55	NACA	null	null	7971	-0.0928599	-0.46233	No
row_56	RPL12	null	null	7979	-0.0931165	-0.459593	No
row_57	RPL38	null	null	7999	-0.0946767	-0.457873	No
row_58	RPS29	null	null	8019	-0.0957871	-0.456113	No
row_59	RPLP1	null	null	8082	-0.0998457	-0.458054	No
row_60	RPS3A	null	null	8133	-0.103298	-0.458797	No
row_61	OAZ1	null	null	8147	-0.104397	-0.456189	No
row_62	YBX1	null	null	8334	-0.11752	-0.468586	No
row_63	H3F3A	null	null	8336	-0.117642	-0.464426	No
row_64	RPL13A	null	null	8432	-0.123632	-0.46846	No
row_65	RPS17	null	null	8509	-0.129214	-0.470593	Yes
row_66	RPL24	null	null	8521	-0.130213	-0.466874	Yes
row_67	RPS11	null	null	8544	-0.13213	-0.46407	Yes
row_68	RPL6	null	null	8551	-0.132652	-0.459816	Yes
row_69	RPL36A	null	null	8558	-0.132988	-0.455549	Yes
row_70	RPS5	null	null	8574	-0.134083	-0.452048	Yes
row_71	SUMO2	null	null	8615	-0.136828	-0.450685	Yes
row_72	RPS15A	null	null	8619	-0.137447	-0.445989	Yes
row_73	EEF2	null	null	8649	-0.139663	-0.443539	Yes
row_74	RPL13	null	null	8691	-0.142941	-0.442045	Yes
row_75	RPL28	null	null	8755	-0.14772	-0.442346	Yes
row_76	EEF1B2	null	null	8853	-0.156235	-0.445382	Yes
row_77	RPL31	null	null	8914	-0.160556	-0.444951	Yes
row_78	RPL17	null	null	8919	-0.160957	-0.439495	Yes
row_79	RPS8	null	null	8941	-0.16299	-0.435487	Yes
row_80	RPS18	null	null	8942	-0.163083	-0.429597	Yes
row_81	RPS10	null	null	8947	-0.163299	-0.424056	Yes
row_82	JTB	null	null	8958	-0.164635	-0.419005	Yes
row_83	RPS25	null	null	8960	-0.164922	-0.413137	Yes
row_84	DAZAP2	null	null	8962	-0.164947	-0.407269	Yes
row_85	RPL5	null	null	8968	-0.165194	-0.40175	Yes
row_86	RPL23	null	null	8990	-0.167755	-0.39757	Yes
row_87	RPL3	null	null	9005	-0.168641	-0.392731	Yes
row_88	RPL30	null	null	9008	-0.169333	-0.386794	Yes
row_89	RPS3	null	null	9032	-0.170402	-0.382697	Yes
row_90	NPM1	null	null	9081	-0.175283	-0.380661	Yes
row_91	COX7C	null	null	9097	-0.176827	-0.375616	Yes
row_92	RPL4	null	null	9106	-0.17758	-0.369918	Yes
row_93	HNRNPK	null	null	9189	-0.187038	-0.370499	Yes
row_94	RPS24	null	null	9213	-0.188818	-0.365737	Yes
row_95	EEF1A1	null	null	9214	-0.188834	-0.358917	Yes
row_96	RPL27A	null	null	9228	-0.189679	-0.353229	Yes
row_97	HNRNPA1	null	null	9259	-0.19175	-0.348987	Yes
row_98	RPS16	null	null	9266	-0.192209	-0.342582	Yes
row_99	RPS4X	null	null	9270	-0.192621	-0.335893	Yes
row_100	RPL10A	null	null	9308	-0.195936	-0.332126	Yes
row_101	RBM3	null	null	9352	-0.20085	-0.328719	Yes
row_102	RPS28	null	null	9380	-0.203728	-0.323776	Yes
row_103	RPL34	null	null	9441	-0.208563	-0.321612	Yes
row_104	RPLP0	null	null	9456	-0.211465	-0.315226	Yes
row_105	RPL8	null	null	9485	-0.215047	-0.309964	Yes
row_106	GNAS	null	null	9536	-0.221398	-0.306441	Yes
row_107	RPS23	null	null	9561	-0.223745	-0.300507	Yes
row_108	RPL37	null	null	9605	-0.228074	-0.296117	Yes
row_109	RPS6	null	null	9651	-0.23352	-0.291708	Yes
row_110	RPS14	null	null	9711	-0.241067	-0.28828	Yes
row_111	RPL7	null	null	9723	-0.243232	-0.280479	Yes
row_112	EEF1G	null	null	9749	-0.246811	-0.273801	Yes
row_113	RPS7	null	null	9788	-0.252762	-0.268072	Yes
row_114	RPS27A	null	null	9790	-0.253084	-0.25902	Yes
row_115	RPLP2	null	null	9825	-0.258758	-0.252716	Yes
row_116	RPS20	null	null	9835	-0.259903	-0.244134	Yes
row_117	RPS19	null	null	9876	-0.266406	-0.238091	Yes
row_118	RPS12	null	null	9884	-0.268271	-0.229028	Yes
row_119	TPT1	null	null	9898	-0.26997	-0.22044	Yes
row_120	RPL18	null	null	9927	-0.273512	-0.213066	Yes
row_121	RPL22	null	null	10047	-0.290419	-0.213223	Yes
row_122	PABPC1	null	null	10095	-0.298787	-0.206637	Yes
row_123	RPL9	null	null	10135	-0.306003	-0.199074	Yes
row_124	RPS13	null	null	10180	-0.314101	-0.191666	Yes
row_125	RPL21	null	null	10306	-0.338731	-0.190615	Yes
row_126	SLC25A6	null	null	10393	-0.359717	-0.185317	Yes
row_127	RPL15	null	null	10563	-0.411167	-0.185586	Yes
row_128	ACTG1	null	null	10636	-0.437389	-0.17623	Yes
row_129	SLC25A3	null	null	10686	-0.456573	-0.164124	Yes
row_130	RHOA	null	null	10701	-0.461162	-0.14872	Yes
row_131	LDHA	null	null	10730	-0.473406	-0.134126	Yes
row_132	EIF4G2	null	null	10833	-0.523	-0.124362	Yes
row_133	COX4I1	null	null	10894	-0.55915	-0.109534	Yes
row_134	B2M	null	null	11246	-1.1596	-0.0990552	Yes
row_135	JUND	null	null	11254	-1.20111	-0.0562992	Yes
row_136	HMGN2	null	null	11297	-1.7024	0.00143136	Yes
